# Supplementary material for: Mode-phase-difference photothermal spectroscopy for gas detection with an anti-resonant hollow-core optical fiber
Source: Nat Commun. 2020 Feb 12;11:847. doi: 10.1038/s41467-020-14707-0 (PMC7015925; doi:10.1038/s41467-020-14707-0)
Supplement: Supplementary file 3 — Source Data [file 41467_2020_14707_MOESM3_ESM.xlsx]

## Sheet: Figure 4b
	Figure 4(b) Raw data of 2f-signal from ten measurements with different pump power levels
Pump power	10mW			29mW			48mW			69mW			88mW			108mW
	Time(s)	2f-signal(uV)		Time(s)	2f-signal(uV)		Time(s)	2f-signal(uV)		Time(s)	2f-signal(uV)		Time(s)	2f-signal(uV)		Time(s)	2f-signal(uV)
	0	-106.132		0	-291.666		0	-695.688		0	-1284.13		0	-1335.91		0	-3438.77
	0.09375	-104.686		0.09375	-287.885		0.09375	-681.716		0.109375	-1262.11		0.09375	-1319.97		0.09375	-3404.25
	0.203125	-103.338		0.1875	-283.94		0.203125	-667.909		0.203125	-1240.74		0.203125	-1303.86		0.1875	-3368.42
	0.296875	-101.858		0.296875	-280.981		0.296875	-654.102		0.296875	-1218.88		0.296875	-1288.57		0.296875	-3332.26
	0.390625	-100.543		0.390625	-277.858		0.390625	-640.46		0.40625	-1197.18		0.390625	-1272.96		0.390625	-3296.42
	0.5	-99.1956		0.5	-274.571		0.5	-626.981		0.5	-1176.14		0.5	-1257.67		0.5	-3259.28
	0.59375	-97.782		0.59375	-271.448		0.59375	-613.503		0.609375	-1154.44		0.59375	-1242.38		0.59375	-3223.11
	0.703125	-96.4342		0.6875	-267.996		0.703125	-600.518		0.703125	-1133.08		0.703125	-1227.92		0.6875	-3185.97
	0.796875	-95.0863		0.796875	-265.202		0.796875	-587.203		0.796875	-1111.87		0.796875	-1213.45		0.796875	-3148.82
	0.890625	-93.6399		0.890625	-262.243		0.890625	-573.725		0.90625	-1091		0.890625	-1199.15		0.890625	-3112
	1	-92.3578		1	-260.271		1	-561.068		1	-1070.29		1	-1184.36		1	-3073.54
	1.09375	-90.8784		1.09375	-257.641		1.09375	-548.577		1.10938	-1049.08		1.09375	-1170.06		1.09375	-3036.06
	1.20312	-89.5635		1.1875	-254.682		1.20312	-535.92		1.20312	-1028.37		1.20312	-1156.58		1.1875	-2998.59
	1.29688	-88.1828		1.29688	-252.381		1.29688	-522.77		1.29688	-1007.99		1.29688	-1143.27		1.29688	-2959.47
	1.39062	-86.8678		1.39062	-250.244		1.39062	-511.1		1.40625	-987.938		1.39062	-1128.97		1.39062	-2921
	1.5	-85.7172		1.5	-247.45		1.5	-498.937		1.5	-967.391		1.5	-1116.64		1.5	-2882.87
	1.59375	-84.4023		1.59375	-245.149		1.59375	-486.773		1.60938	-947.338		1.59375	-1103.98		1.59375	-2846.05
	1.70312	-83.1202		1.6875	-243.177		1.70312	-475.267		1.70312	-927.614		1.70312	-1091.98		1.6875	-2807.59
	1.79688	-81.8709		1.79688	-240.875		1.79688	-463.433		1.79688	-908.218		1.79688	-1079.16		1.79688	-2768.14
	1.89062	-80.7204		1.89062	-239.396		1.89062	-451.433		1.90625	-889.316		1.89062	-1067.33		1.89062	-2729.35
	2	-79.5369		2	-237.423		2	-440.092		2	-869.92		2	-1055.66		2	-2691.54
	2.09375	-78.3205		2.09375	-235.615		2.09375	-428.75		2.10938	-850.853		2.09375	-1044.15		2.09375	-2652.42
	2.20312	-77.2357		2.1875	-233.971		2.20312	-417.738		2.20312	-832.937		2.20312	-1032.98		2.1875	-2614.62
	2.29688	-76.118		2.29688	-231.999		2.29688	-406.396		2.29688	-814.034		2.29688	-1022.46		2.29688	-2575.83
	2.39062	-75.0003		2.39062	-231.013		2.39062	-396.534		2.40625	-796.118		2.39062	-1012.1		2.39062	-2536.71
	2.5	-73.9812		2.5	-229.698		2.5	-385.521		2.5	-777.873		2.5	-1001.91		2.5	-2498.57
	2.59375	-72.8635		2.59375	-228.054		2.59375	-375.002		2.59375	-759.792		2.59375	-991.389		2.59375	-2461.1
	2.70312	-71.8772		2.6875	-227.232		2.70312	-364.646		2.70312	-742.534		2.70312	-982.185		2.6875	-2422.96
	2.79688	-70.9568		2.79688	-225.917		2.79688	-354.948		2.79688	-724.452		2.79688	-972.981		2.79688	-2384.5
	2.89062	-69.8719		2.89062	-225.095		2.89062	-344.593		2.90625	-707.687		2.89062	-963.611		2.89062	-2346.7
	3	-68.8857		3	-223.945		3	-334.895		3	-690.428		3	-954.899		3	-2308.89
	3.09375	-67.9981		3.09375	-222.794		3.09375	-324.868		3.09375	-674.155		3.09375	-947.01		3.09375	-2271.09
	3.20312	-67.1105		3.1875	-222.301		3.20312	-315.828		3.20312	-657.718		3.20312	-938.627		3.1875	-2234.27
	3.29688	-66.1243		3.29688	-221.808		3.29688	-306.459		3.29688	-641.117		3.29688	-930.902		3.29688	-2197.12
	3.39062	-65.3024		3.39062	-220.987		3.39062	-296.925		3.40625	-625.009		3.39062	-923.176		3.39062	-2159.64
	3.5	-64.4477		3.5	-220.329		3.5	-288.378		3.5	-609.722		3.5	-915.944		3.5	-2121.84
	3.59375	-63.6916		3.59375	-220.165		3.59375	-279.173		3.60938	-594.271		3.59375	-908.876		3.59375	-2086.99
	3.70312	-62.8369		3.6875	-220		3.70312	-270.626		3.70312	-578.821		3.70312	-902.958		3.6875	-2050.17
	3.79688	-62.0808		3.79688	-219.507		3.79688	-262.408		3.79688	-564.027		3.79688	-895.89		3.79688	-2013.02
	3.89062	-61.1932		3.89062	-219.507		3.89062	-253.696		3.90625	-548.905		3.89062	-890.466		3.89062	-1977.85
	4	-60.6343		4	-219.835		4	-245.477		4	-534.441		4	-884.549		4	-1942.34
	4.09375	-59.7138		4.09375	-219.178		4.09375	-237.588		4.10938	-519.812		4.09375	-878.961		4.09375	-1906.51
	4.20312	-59.0892		4.1875	-220.329		4.20312	-230.026		4.20312	-506.333		4.20312	-874.687		4.1875	-1871.34
	4.29688	-58.5961		4.29688	-220		4.29688	-222.137		4.29688	-492.197		4.29688	-869.92		4.29688	-1837.48
	4.39062	-57.8071		4.39062	-220.493		4.39062	-214.247		4.40625	-479.212		4.39062	-864.989		4.39062	-1802.63
	4.5	-57.2811		4.5	-220.657		4.5	-206.851		4.5	-465.898		4.5	-861.044		4.5	-1767.78
	4.59375	-56.7552		4.59375	-221.808		4.59375	-199.29		4.60938	-452.913		4.59375	-856.935		4.59375	-1733.92
	4.70312	-56.3278		4.6875	-221.644		4.70312	-192.386		4.70312	-439.763		4.70312	-853.812		4.6875	-1699.4
	4.79688	-55.7361		4.79688	-222.465		4.79688	-185.482		4.79688	-427.271		4.79688	-850.689		4.79688	-1667.19
	4.89062	-55.3416		4.89062	-223.452		4.89062	-178.25		4.90625	-414.615		4.89062	-848.223		4.89062	-1633.99
	5	-54.9471		5	-223.78		5	-171.675		5	-403.108		5	-845.758		5	-1600.78
	5.09375	-54.717		5.09375	-225.424		5.09375	-165.594		5.10938	-390.616		5.09375	-843.457		5.09375	-1569.55
	5.20312	-54.3225		5.1875	-226.246		5.20312	-158.361		5.20312	-379.44		5.20312	-841.813		5.1875	-1536.35
	5.29688	-54.0595		5.29688	-227.232		5.29688	-152.444		5.29688	-367.276		5.29688	-840.005		5.29688	-1505.12
	5.39062	-53.7307		5.39062	-228.876		5.39062	-146.034		5.40625	-356.756		5.39062	-838.525		5.39062	-1473.89
	5.5	-53.4349		5.5	-229.863		5.5	-140.116		5.5	-346.072		5.5	-837.703		5.5	-1442.66
	5.59375	-53.1719		5.59375	-231.177		5.59375	-133.87		5.60938	-334.566		5.59375	-836.717		5.59375	-1412.41
	5.70312	-53.1061		5.6875	-232.821		5.70312	-128.117		5.70312	-324.375		5.70312	-837.375		5.6875	-1381.18
	5.79688	-52.9746		5.79688	-233.807		5.79688	-122.528		5.79688	-313.856		5.79688	-836.882		5.79688	-1353.24
	5.89062	-52.6459		5.89062	-235.78		5.89062	-116.94		5.90625	-303.664		5.89062	-837.211		5.89062	-1322.67
	6	-52.4815		6	-237.423		6	-111.351		6	-293.803		6	-838.033		6	-1293.08
	6.09375	-52.4486		6.09375	-239.232		6.09375	-106.091		6.10938	-283.94		6.09375	-838.69		6.09375	-1264.15
	6.20312	-52.2514		6.1875	-240.875		6.20312	-100.832		6.20312	-274.736		6.20312	-840.169		6.1875	-1236.54
	6.29688	-52.1857		6.29688	-242.19		6.29688	-96.229		6.29688	-265.202		6.29688	-841.155		6.29688	-1207.61
	6.39062	-51.9884		6.39062	-244.82		6.39062	-90.476		6.40625	-256.161		6.39062	-842.963		6.39062	-1180.32
	6.5	-52.0213		6.5	-246.792		6.5	-85.7095		6.5	-246.957		6.5	-845.101		6.5	-1152.71
	6.59375	-51.8898		6.59375	-249.094		6.59375	-80.7785		6.60938	-238.245		6.59375	-847.402		6.59375	-1125.42
	6.70312	-51.8898		6.6875	-251.066		6.70312	-75.847		6.70312	-229.863		6.70312	-849.867		6.6875	-1099.12
	6.79688	-51.824		6.79688	-253.038		6.79688	-72.0665		6.79688	-221.15		6.79688	-852.662		6.79688	-1072.83
	6.89062	-51.7254		6.89062	-255.668		6.89062	-67.793		6.90625	-212.932		6.89062	-855.62		6.89062	-1046.2
	7	-51.8569		7	-258.791		7	-63.1905		7	-204.549		7	-859.4		7	-1020.88
	7.09375	-51.9555		7.09375	-261.092		7.09375	-58.917		7.10938	-196.824		7.09375	-863.51		7.09375	-995.572
	7.20312	-51.9884		7.1875	-263.558		7.20312	-54.6435		7.20312	-189.099		7.20312	-867.29		7.1875	-971.574
	7.29688	-52.1199		7.29688	-266.188		7.29688	-50.534		7.29688	-181.537		7.29688	-871.564		7.29688	-946.918
	7.39062	-52.2843		7.39062	-269.147		7.39062	-46.2605		7.40625	-174.305		7.39062	-875.837		7.39062	-922.92
	7.5	-52.4158		7.5	-271.941		7.5	-42.48		7.5	-166.744		7.5	-880.769		7.5	-898.922
	7.59375	-52.613		7.59375	-274.9		7.59375	-38.864		7.60938	-159.676		7.59375	-886.029		7.59375	-875.91
	7.70312	-52.7774		7.6875	-278.023		7.70312	-35.412		7.70312	-152.773		7.6875	-891.946		7.6875	-852.57
	7.79688	-53.0733		7.79688	-281.31		7.79688	-31.303		7.79688	-146.362		7.79688	-897.534		7.79688	-830.873
	7.89062	-53.3362		7.89062	-284.926		7.89062	-27.6865		7.90625	-139.294		7.89062	-903.616		7.89062	-808.847
	8	-53.5992		8	-288.214		8	-24.5635		8	-132.883		8	-909.698		8	-786.822
	8.09375	-54.0924		8.09375	-291.666		8.09375	-21.4405		8.10938	-126.474		8.09375	-916.437		8.09375	-764.467
	8.20312	-54.3225		8.1875	-295.118		8.20312	-17.989		8.20312	-120.721		8.20312	-923.505		8.1875	-744.414
	8.29688	-54.6841		8.29688	-299.062		8.29688	-14.8655		8.29688	-114.474		8.29688	-930.409		8.29688	-723.375
	8.39062	-55.0457		8.39062	-302.678		8.39062	-11.7425		8.40625	-108.392		8.39062	-937.805		8.39062	-703.321
	8.5	-55.6046		8.5	-306.623		8.5	-8.6195		8.5	-102.804		8.5	-945.53		8.5	-683.926
	8.59375	-56.0977		8.59375	-310.24		8.59375	-5.332		8.60938	-97.2155		8.59375	-953.256		8.59375	-664.201
	8.70312	-56.4922		8.6875	-314.185		8.70312	-2.7025		8.70312	-91.791		8.70312	-961.475		8.6875	-644.477
	8.79688	-57.0839		8.79688	-318.293		8.79688	-0.401		8.79688	-86.5315		8.79688	-970.186		8.79688	-626.067
	8.89062	-57.6428		8.89062	-322.731		8.89062	1.9		8.90625	-80.9425		8.89062	-978.898		8.89062	-607.658
	9	-58.1687		9	-327.334		9	4.6945		9	-75.847		9	-988.266		9	-589.248
	9.09375	-58.892		9.09375	-331.443		9.09375	7.653		9.10938	-71.245		9.09375	-997.636		9.09375	-571.496
	9.20312	-59.5166		9.1875	-335.553		9.20312	10.1185		9.20312	-66.1495		9.20312	-1007.33		9.1875	-553.744
	9.29688	-60.1412		9.29688	-340.648		9.29688	12.2555		9.29688	-61.547		9.29688	-1017.36		9.29688	-535.664
	9.39062	-60.7987		9.39062	-344.757		9.39062	14.5565		9.40625	-57.109		9.39062	-1027.55		9.39062	-519.227
	9.5	-61.5219		9.5	-349.688		9.5	17.022		9.5	-52.5065		9.5	-1037.74		9.5	-503.118
	9.59375	-62.2451		9.59375	-354.62		9.59375	18.83		9.60938	-48.3975		9.59375	-1048.92		9.59375	-486.353
	9.70312	-62.9026		9.6875	-359.222		9.70312	21.1315		9.70312	-44.1235		9.70312	-1060.26		9.6875	-470.573
	9.79688	-63.6916		9.79688	-363.988		9.79688	23.268		9.79688	-40.0145		9.79688	-1071.27		9.79688	-454.793
	9.89062	-64.3819		9.89062	-369.248		9.89062	24.912		9.90625	-35.5765		9.89062	-1082.78		9.89062	-440.329
	10	-65.2367		10	-374.508		10	27.049		10	-31.9605		10	-1094.29		10	-423.892
	10.0938	-65.927		10.0938	-379.44		10.0938	28.528		10.1094	-28.1795		10.0938	-1106.78		10.0938	-409.756
	10.2031	-66.7817		10.1875	-384.535		10.2031	30.172		10.2188	-23.906		10.1875	-1119.11		10.1875	-394.963
	10.2969	-67.5707		10.2969	-390.288		10.2969	32.473		10.2969	-20.9475		10.2969	-1131.6		10.2969	-380.498
	10.3906	-68.4912		10.3906	-395.548		10.3906	33.788		10.4062	-17.4955		10.3906	-1144.91		10.3906	-366.362
	10.5	-69.1816		10.5	-401.136		10.5	35.103		10.5	-14.8655		10.5	-1158.23		10.5	-353.213
	10.5938	-70.0363		10.5938	-406.725		10.5938	36.418		10.6094	-11.085		10.5938	-1172.03		10.5938	-341.049
	10.6875	-70.891		10.6875	-412.478		10.7031	37.897		10.7031	-8.291		10.7031	-1185.84		10.6875	-327.242
	10.7969	-71.8444		10.7969	-418.56		10.7969	38.8835		10.8125	-5.332		10.7969	-1199.81		10.7969	-314.421
	10.8906	-72.732		10.8906	-424.477		10.8906	40.034		10.9062	-3.031		10.8906	-1214.44		10.8906	-302.258
	11	-73.5867		11	-430.558		11	41.349		11	0.092		11	-1228.58		11	-290.752
	11.0938	-74.6387		11.0938	-436.805		11.0938	42.171		11.1094	2.722		11.0938	-1244.19		11.0938	-278.917
	11.2031	-75.6577		11.1875	-442.887		11.2031	43.3215		11.2031	5.023		11.2031	-1259.48		11.1875	-265.767
	11.2969	-76.5453		11.2969	-449.296		11.2969	44.1435		11.2969	7.653		11.2969	-1274.43		11.2969	-254.919
	11.3906	-77.6959		11.3906	-455.707		11.3906	44.965		11.4062	9.6255		11.3906	-1290.87		11.3906	-243.742
	11.5	-78.6822		11.5	-461.953		11.5	46.1155		11.5	12.2555		11.5	-1306.82		11.5	-232.893
	11.5938	-79.8328		11.5938	-468.363		11.5938	46.4445		11.6094	14.5565		11.5938	-1322.92		11.5938	-221.716
	11.6875	-81.0162		11.6875	-474.774		11.7031	47.102		11.7031	16.529		11.7031	-1339.69		11.6875	-211.196
	11.7969	-82.2326		11.7969	-482.007		11.7969	47.7595		11.7969	18.337		11.7969	-1356.62		11.7969	-200.677
	11.8906	-83.4489		11.8906	-488.745		11.8906	48.417		11.9062	20.145		11.8906	-1374.54		11.8906	-191.472
	12	-84.731		12	-495.649		12	49.0745		12	21.9535		12	-1391.8		12	-181.61
	12.0938	-86.0788		12.0938	-502.882		12.0938	49.403		12.1094	23.7615		12.0938	-1409.71		12.0938	-172.405
	12.2031	-87.2952		12.1875	-510.113		12.2031	49.732		12.2031	25.0765		12.1875	-1428.12		12.1875	-162.872
	12.2969	-88.6759		12.2969	-517.51		12.2969	50.0605		12.2969	26.3915		12.2969	-1446.53		12.2969	-153.009
	12.3906	-90.0895		12.3906	-524.578		12.3906	50.0605		12.4062	27.542		12.3906	-1465.93		12.3906	-144.462
	12.5	-91.5359		12.5	-531.646		12.5	50.3895		12.5	29.021		12.5	-1484.66		12.5	-136.572
	12.5938	-93.0153		12.5938	-539.371		12.5938	50.5535		12.6094	30.172		12.5938	-1504.22		12.5938	-127.696
	12.7031	-94.396		12.6875	-546.439		12.7031	50.225		12.7031	31.158		12.7031	-1523.95		12.6875	-119.478
	12.7969	-95.8096		12.7969	-554		12.7969	50.225		12.7969	32.144		12.7969	-1544		12.7969	-111.259
	12.8906	-97.3218		12.8906	-562.055		12.8906	50.3895		12.9062	33.1305		12.8906	-1564.71		12.8906	-102.712
	13	-98.7682		13	-570.109		13	50.5535		13	33.459		13	-1584.93		13	-95.151
	13.0938	-100.313		13.0938	-577.835		13.0938	49.732		13.1094	34.281		13.0938	-1605.97		13.0938	-88.247
	13.2031	-101.793		13.1875	-585.559		13.2031	49.403		13.2031	34.774		13.2031	-1627.17		13.1875	-81.344
	13.2969	-103.403		13.2969	-593.449		13.2969	49.403		13.2969	35.4315		13.2969	-1648.87		13.2969	-73.454
	13.3906	-104.948		13.3906	-601.34		13.3906	47.924		13.4062	36.089		13.3906	-1670.24		13.3906	-66.879
	13.5	-106.526		13.5	-609.394		13.5	46.1155		13.5	36.089		13.5	-1692.59		13.5	-59.647
	13.5938	-108.203		13.5938	-618.105		13.5938	44.6365		13.6094	36.2535		13.5938	-1714.78		13.5938	-53.401
	13.7031	-109.88		13.6875	-626.323		13.7031	42.4995		13.7031	36.2535		13.7031	-1737.63		13.6875	-47.483
	13.7969	-111.589		13.7969	-634.707		13.7969	40.363		13.7969	36.418		13.7969	-1759.98		13.7969	-41.895
	13.8906	-113.397		13.8906	-642.76		13.8906	38.719		13.9062	36.7465		13.8906	-1783.32		13.8906	-35.32
	14	-115.205		14	-651.801		14	37.2395		14	36.418		14	-1806.99		14	-30.06
	14.0938	-116.915		14.0938	-659.855		14.0938	33.6235		14.1094	36.418		14.0938	-1830.33		14.0938	-24.472
	14.2031	-118.756		14.1875	-668.403		14.2031	29.021		14.2031	35.925		14.2031	-1854.33		14.1875	-19.212
	14.2969	-120.597		14.2969	-677.279		14.2969	23.104		14.2969	34.9385		14.2969	-1878.17		14.2969	-14.281
	14.3906	-122.438		14.3906	-685.99		14.3906	14.228		14.4062	34.4455		14.3906	-1903.31		14.3906	-8.363
	14.5	-124.443		14.5	-694.866		14.5	4.2015		14.5	31.8155		14.5	-1927.97		14.5	-5.733
	14.5938	-126.251		14.5938	-703.742		14.5938	-8.9485		14.6094	29.35		14.5938	-1953.28		14.5938	-0.473
	14.6875	-128.322		14.6875	-712.289		14.7031	-24.8925		14.7031	26.0625		14.7031	-1978.6		14.6875	3.8
	14.7969	-130.262		14.7969	-721.494		14.7969	-43.795		14.7969	22.611		14.7969	-2004.24		14.7969	8.731
	14.8906	-132.3		14.8906	-730.698		14.8906	-64.5055		14.9062	19.8165		14.8906	-2030.04		14.8906	11.69
	15	-134.404		15	-739.574		15	-87.1885		15	16.3645		15	-2055.68		15	16.621
	15.0938	-136.541		15.0938	-748.943		15.0938	-111.022		15.1094	11.4335		15.0938	-2083.13		15.0938	20.566
	15.2031	-138.579		15.1875	-757.984		15.2031	-135.843		15.2031	4.3655		15.2031	-2109.11		15.1875	23.525
	15.2969	-140.781		15.2969	-767.024		15.2969	-162.635		15.2969	-3.853		15.2969	-2135.9		15.2969	26.812
	15.3906	-143.082		15.3906	-776.065		15.3906	-190.906		15.4062	-16.5095		15.3906	-2162.85		15.3906	30.099
	15.5	-145.186		15.5	-785.763		15.5	-220		15.5	-31.303		15.5	-2190.47		15.5	33.387
	15.5938	-147.422		15.5938	-794.967		15.5938	-251.395		15.6094	-51.1915		15.5938	-2217.92		15.5938	36.017
	15.7031	-149.69		15.6875	-803.843		15.7031	-282.789		15.7031	-74.532		15.7031	-2245.53		15.6875	39.304
	15.7969	-151.958		15.7969	-812.555		15.7969	-314.513		15.7969	-101.653		15.7969	-2273.47		15.7969	42.263
	15.8906	-154.194		15.8906	-821.924		15.8906	-346.894		15.9062	-132.72		15.8906	-2301.58		15.8906	44.564
	16	-156.528		16	-830.965		16	-378.946		16	-165.429		16	-2329.69		16	47.194
	16.0938	-158.829		16.0938	-840.333		16.0938	-411.491		16.1094	-200.111		16.0938	-2358.78		16.0938	49.824
	16.2031	-161.163		16.1875	-849.21		16.2031	-443.215		16.2031	-236.93		16.2031	-2386.56		16.1875	51.468
	16.2969	-163.563		16.2969	-858.578		16.2969	-475.596		16.2969	-275.721		16.2969	-2415.16		16.2969	53.44
	16.3906	-165.897		16.3906	-866.962		16.3906	-506.99		16.4062	-316.486		16.3906	-2444.25		16.3906	55.412
	16.5	-168.231		16.5	-876.331		16.5	-537.728		16.5	-358.893		16.5	-2472.85		16.5	56.727
	16.5938	-170.532		16.5938	-884.713		16.5938	-568.136		16.6094	-404.095		16.5938	-2502.28		16.5938	57.714
	16.7031	-172.965		16.6875	-893.918		16.7031	-597.23		16.7031	-451.105		16.7031	-2531.21		16.6875	60.015
	16.7969	-175.43		16.7969	-902.466		16.7969	-625.666		16.7969	-496.307		16.7969	-2560.63		16.7969	61.001
	16.8906	-177.797		16.8906	-911.341		16.8906	-652.952		16.9062	-543.152		16.8906	-2589.72		16.8906	61.659
	17	-180.296		17	-919.889		17	-679.744		17	-590.327		17	-2618.81		17	62.974
	17.0938	-182.663		17.0938	-928.436		17.0938	-705.057		17.1094	-636.679		17.0938	-2648.57		17.0938	63.631
	17.2031	-185.194		17.1875	-936.326		17.2031	-728.562		17.2031	-683.196		17.2031	-2677.66		17.1875	64.288
	17.2969	-187.594		17.2969	-944.38		17.2969	-752.231		17.2969	-729.384		17.2969	-2707.08		17.2969	64.946
	17.3906	-190.125		17.3906	-952.434		17.3906	-774.092		17.4062	-774.75		17.3906	-2736.67		17.3906	64.946
	17.5	-192.624		17.5	-960.653		17.5	-793.981		17.5	-819.294		17.5	-2765.6		17.5	64.946
	17.5938	-195.023		17.5938	-968.543		17.5938	-814.034		17.6094	-863.51		17.5938	-2795.68		17.5938	64.946
	17.7031	-197.62		17.6875	-976.268		17.7031	-832.115		17.7031	-905.917		17.7031	-2824.28		17.6875	64.946
	17.7969	-200.152		17.7969	-983.664		17.7969	-849.045		17.7969	-947.338		17.7969	-2853.53		17.7969	65.603
	17.8906	-202.65		17.8906	-990.896		17.8906	-864.989		17.9062	-986.788		17.8906	-2882.96		17.8906	64.288
	18	-205.214		18	-997.965		18	-879.618		18	-1024.59		18	-2911.72		18	63.96
	18.0938	-207.779		18.0938	-1005.2		18.0938	-893.918		18.1094	-1061.41		18.0938	-2940.81		18.0938	63.96
	18.2031	-210.211		18.1875	-1011.61		18.2031	-906.246		18.2031	-1096.59		18.2031	-2969.74		18.1875	63.302
	18.2969	-212.743		18.2969	-1019.33		18.2969	-917.095		18.2969	-1129.95		18.2969	-2998.34		18.2969	62.316
	18.3906	-215.274		18.3906	-1024.92		18.3906	-927.614		18.4062	-1161.84		18.3906	-3026.45		18.3906	61.001
	18.5	-217.707		18.5	-1031.5		18.5	-936.819		18.5	-1191.26		18.5	-3053.74		18.5	60.015
	18.5938	-220.304		18.5938	-1037.25		18.5938	-945.038		18.6094	-1219.54		18.5938	-3082.66		18.5938	58.7
	18.7031	-222.802		18.6875	-1042.84		18.7031	-952.434		18.7031	-1246		18.7031	-3109.62		18.6875	57.714
	18.7969	-225.235		18.7969	-1048.43		18.7969	-958.68		18.7969	-1270.98		18.7969	-3137.07		18.7969	54.755
	18.8906	-227.799		18.8906	-1053.69		18.8906	-963.775		18.9062	-1293.67		18.8906	-3163.53		18.8906	51.139
	19	-230.232		19	-1059.11		19	-967.556		19	-1314.71		19	-3189.67		19	46.865
	19.0938	-232.697		19.0938	-1063.88		19.0938	-971.83		19.1094	-1334.76		19.0938	-3215.97		19.0938	40.948
	19.2031	-235.228		19.1875	-1068.48		19.2031	-974.295		19.2031	-1352.35		19.2031	-3241.45		19.1875	35.031
	19.2969	-237.595		19.2969	-1072.59		19.2969	-976.432		19.2969	-1368.78		19.2969	-3266.43		19.2969	29.771
	19.3906	-240.127		19.3906	-1076.37		19.3906	-977.582		19.4062	-1383.58		19.3906	-3291.25		19.3906	23.525
	19.5	-242.526		19.5	-1079.98		19.5	-978.24		19.5	-1397.38		19.5	-3315.08		19.5	16.621
	19.5938	-245.025		19.5938	-1083.6		19.5938	-978.076		19.6094	-1409.05		19.5938	-3338.92		19.5938	5.773
	19.6875	-247.523		19.6875	-1086.72		19.7031	-977.582		19.7031	-1418.75		19.7031	-3361.43		19.6875	-6.391
	19.7969	-249.857		19.7969	-1089.68		19.7969	-976.268		19.7969	-1428.45		19.7969	-3383.95		19.7969	-23.485
	19.8906	-252.356		19.8906	-1091.98		19.8906	-973.638		19.9062	-1436.01		19.8906	-3405.81		19.8906	-46.826
	20	-254.591		20	-1094.29		20	-971.665		20	-1441.76		20	-3426.2		20	-75.426
	20.0938	-256.991		20.0938	-1096.42		20.0938	-968.049		20.1094	-1447.52		20.0938	-3447.07		20.0938	-110.602
	20.2031	-259.226		20.1875	-1097.9		20.2031	-964.433		20.2031	-1451.46		20.2031	-3466.3		20.1875	-152.352
	20.2969	-261.659		20.2969	-1099.05		20.2969	-960.981		20.2969	-1454.58		20.2969	-3485.37		20.2969	-199.691
	20.3906	-263.697		20.3906	-1100.2		20.3906	-956.707		20.4062	-1456.06		20.3906	-3503.94		20.3906	-250.645
	20.5	-265.834		20.5	-1100.7		20.5	-952.269		20.5	-1457.21		20.5	-3521.2		20.5	-306.203
	20.5938	-268.135		20.5938	-1100.86		20.5938	-946.352		20.6094	-1457.05		20.5938	-3537.97		20.5938	-364.061
	20.7031	-270.173		20.6875	-1100.86		20.7031	-941.092		20.7031	-1455.73		20.7031	-3553.75		20.6875	-425.536
	20.7969	-272.245		20.7969	-1100.53		20.7969	-935.34		20.7969	-1453.6		20.7969	-3568.21		20.7969	-491.941
	20.8906	-274.184		20.8906	-1099.38		20.8906	-929.258		20.9062	-1451.13		20.8906	-3582.02		20.8906	-561.634
	21	-276.189		21	-1098.39		21	-922.355		21	-1447.19		21	-3595.33		21	-633.3
	21.0938	-278.096		21.0938	-1097.08		21.0938	-915.779		21.1094	-1442.75		21.0938	-3607.17		21.0938	-707.595
	21.2031	-279.871		21.1875	-1094.94		21.2031	-908.712		21.2031	-1437.82		21.2031	-3618.84		21.1875	-784.192
	21.2969	-281.515		21.2969	-1092.81		21.2969	-901.972		21.2969	-1432.56		21.2969	-3628.53		21.2969	-861.446
	21.3906	-283.356		21.3906	-1089.52		21.3906	-894.576		21.4062	-1425.82		21.3906	-3638.23		21.3906	-939.686
	21.5	-284.934		21.5	-1087.22		21.5	-886.851		21.5	-1418.92		21.5	-3646.61		21.5	-1017.27
	21.5938	-286.479		21.5938	-1083.6		21.5938	-878.139		21.6094	-1411.36		21.5938	-3653.35		21.5938	-1093.87
	21.7031	-287.925		21.6875	-1080.31		21.7031	-870.577		21.7031	-1403.47		21.7031	-3659.6		21.6875	-1171.45
	21.7969	-289.372		21.7969	-1075.71		21.7969	-862.524		21.7969	-1394.92		21.7969	-3665.02		21.7969	-1248.37
	21.8906	-290.687		21.8906	-1071.27		21.8906	-854.14		21.9062	-1386.21		21.8906	-3668.97		21.8906	-1324.31
	22	-291.936		22	-1066.51		22	-845.922		22	-1376.67		22	-3672.26		22	-1398.28
	22.0938	-292.988		22.0938	-1061.9		22.0938	-837.375		22.1094	-1367.3		22.0938	-3673.9		22.0938	-1469.62
	22.2031	-294.073		22.1875	-1056.32		22.2031	-828.663		22.2031	-1357.11		22.2031	-3674.89		22.1875	-1540.62
	22.2969	-294.96		22.2969	-1050.23		22.2969	-820.938		22.2969	-1346.76		22.2969	-3674.23		22.2969	-1609
	22.3906	-295.815		22.3906	-1043.99		22.3906	-811.898		22.4062	-1335.91		22.3906	-3672.59		22.3906	-1673.76
	22.5	-296.604		22.5	-1037.41		22.5	-803.514		22.5	-1324.57		22.5	-3669.95		22.5	-1737.54
	22.5938	-297.327		22.5938	-1031.33		22.5938	-794.31		22.6094	-1313.39		22.5938	-3666.17		22.5938	-1799.01
	22.7031	-297.886		22.6875	-1023.61		22.7031	-785.927		22.7031	-1301.88		22.7031	-3661.41		22.6875	-1856.21
	22.7969	-298.281		22.7969	-1016.37		22.7969	-777.051		22.7969	-1290.54		22.7969	-3655.33		22.7969	-1912.43
	22.8906	-298.675		22.8906	-1008.48		22.8906	-767.846		22.9062	-1278.54		22.8906	-3648.09		22.8906	-1963.71
	23	-299.07		23	-1000.27		23	-759.792		23	-1266.87		23	-3639.55		23	-2014.34
	23.0938	-299.234		23.0938	-991.226		23.0938	-751.081		23.1094	-1254.22		23.0938	-3630.18		23.0938	-2060.69
	23.2031	-299.3		23.1875	-982.842		23.2031	-742.862		23.2031	-1242.05		23.2031	-3619.33		23.1875	-2104.09
	23.2969	-299.365		23.2969	-973.638		23.2969	-733.493		23.2969	-1229.73		23.2969	-3607.33		23.2969	-2145.84
	23.3906	-299.168		23.3906	-964.105		23.3906	-724.946		23.4062	-1216.74		23.3906	-3594.51		23.3906	-2183.64
	23.5	-299.004		23.5	-954.735		23.5	-716.399		23.5	-1204.58		23.5	-3580.21		23.5	-2219.14
	23.5938	-298.807		23.5938	-944.544		23.5938	-707.687		23.6094	-1192.09		23.5938	-3565.09		23.5938	-2252.68
	23.7031	-298.445		23.6875	-934.518		23.7031	-699.304		23.7031	-1179.26		23.7031	-3548.98		23.6875	-2281.6
	23.7969	-297.985		23.7969	-923.669		23.7969	-690.428		23.7969	-1166.61		23.7969	-3531.89		23.7969	-2309.88
	23.8906	-297.459		23.8906	-912.657		23.8906	-682.374		23.9062	-1153.95		23.8906	-3512.82		23.8906	-2333.55
	24	-296.867		24	-901.808		24	-674.319		24	-1141.3		24	-3492.77		24	-2356.56
	24.0938	-296.111		24.0938	-890.631		24.0938	-665.443		24.1094	-1128.64		24.0938	-3471.89		24.0938	-2376.61
	24.2031	-295.289		24.1875	-878.961		24.2031	-657.225		24.2031	-1116.48		24.2031	-3450.19		24.1875	-2394.03
	24.2969	-294.401		24.2969	-866.962		24.2969	-649.664		24.2969	-1103.82		24.2969	-3426.85		24.2969	-2410.47
	24.3906	-293.415		24.3906	-854.962		24.3906	-641.446		24.4062	-1091.49		24.3906	-3402.86		24.3906	-2422.3
	24.5	-292.396		24.5	-842.799		24.5	-633.72		24.5	-1078.83		24.5	-3377.38		24.5	-2434.47
	24.5938	-291.213		24.5938	-829.485		24.5938	-625.995		24.6094	-1066.51		24.5938	-3351.08		24.5938	-2442.03
	24.7031	-289.931		24.6875	-816.828		24.7031	-617.941		24.7031	-1054.18		24.7031	-3323.96		24.6875	-2449.92
	24.7969	-288.517		24.7969	-803.186		24.7969	-610.544		24.7969	-1042.34		24.7969	-3295.36		24.7969	-2455.51
	24.8906	-286.972		24.8906	-790.694		24.8906	-603.148		24.9062	-1029.85		24.8906	-3266.1		24.8906	-2458.47
	25	-285.46		25	-776.722		25	-595.587		25	-1018.02		25	-3235.86		25	-2460.11
	25.0938	-283.783		25.0938	-762.587		25.0938	-588.519		25.1094	-1005.85		25.0938	-3204.46		25.0938	-2460.11
	25.2031	-282.074		25.1875	-749.108		25.2031	-581.451		25.2031	-994.513		25.2031	-3172.25		25.1875	-2458.8
	25.2969	-280.299		25.2969	-734.479		25.2969	-574.054		25.2969	-982.678		25.2969	-3139.54		25.2969	-2456.16
	25.3906	-278.326		25.3906	-720.179		25.3906	-567.314		25.4062	-971.665		25.3906	-3104.85		25.3906	-2451.89
	25.5	-276.321		25.5	-705.221		25.5	-560.411		25.5	-959.995		25.5	-3070.01		25.5	-2445.32
	25.5938	-274.151		25.5938	-690.428		25.5938	-554		25.6094	-948.654		25.5938	-3034.01		25.5938	-2438.09
	25.7031	-272.047		25.6875	-675.635		25.7031	-547.426		25.7031	-937.805		25.7031	-2997.69		25.6875	-2430.2
	25.7969	-269.713		25.7969	-659.691		25.7969	-541.015		25.7969	-926.793		25.7969	-2959.72		25.7969	-2420.66
	25.8906	-267.346		25.8906	-644.24		25.8906	-534.769		25.9062	-916.108		25.8906	-2921.58		25.8906	-2410.8
	26	-264.782		26	-628.461		26	-528.688		26	-905.753		26	-2882.46		26	-2398.96
	26.0938	-262.284		26.0938	-613.01		26.0938	-522.606		26.1094	-895.562		26.0938	-2842.36		26.0938	-2386.8
	26.1875	-259.522		26.1875	-596.902		26.2031	-516.688		26.2031	-884.878		26.2031	-2800.77		26.1875	-2373.32
	26.2969	-256.892		26.2969	-580.793		26.2969	-511.757		26.2969	-875.18		26.2969	-2760.01		26.2969	-2359.84
	26.3906	-254.065		26.3906	-564.027		26.3906	-506.169		26.4062	-865.646		26.3906	-2717.27		26.3906	-2344.39
	26.5	-251.107		26.5	-547.097		26.5	-500.745		26.5	-855.62		26.5	-2674.7		26.5	-2328.94
	26.5938	-247.983		26.5938	-530.66		26.5938	-495.485		26.6094	-846.415		26.5938	-2630.65		26.5938	-2312.84
	26.7031	-244.992		26.6875	-513.73		26.7031	-490.553		26.7031	-836.717		26.7031	-2585.94		26.6875	-2297.05
	26.7969	-241.869		26.7969	-496.471		26.7969	-485.787		26.7969	-828.17		26.7969	-2541.23		26.7969	-2279.3
	26.8906	-238.483		26.8906	-479.705		26.8906	-481.185		26.9062	-819.294		26.8906	-2494.88		26.8906	-2261.22
	27	-235.097		27	-461.789		27	-476.747		27	-810.912		27	-2449.02		27	-2242.81
	27.0938	-231.678		27.0938	-444.365		27.0938	-471.815		27.1094	-802.035		27.0938	-2401.19		27.0938	-2224.4
	27.2031	-228.193		27.1875	-426.449		27.2031	-468.035		27.2031	-794.145		27.1875	-2353.52		27.1875	-2205.01
	27.2969	-224.676		27.2969	-408.533		27.2969	-464.09		27.3125	-785.598		27.2969	-2305.2		27.2969	-2185.61
	27.3906	-220.994		27.3906	-390.616		27.3906	-460.639		27.4062	-777.708		27.3906	-2255.89		27.3906	-2165.89
	27.5	-217.246		27.5	-372.372		27.5	-456.529		27.5	-770.476		27.5	-2206.9		27.5	-2145.51
	27.5938	-213.433		27.5938	-354.291		27.5938	-452.913		27.6094	-763.08		27.5938	-2155.62		27.5938	-2124.47
	27.7031	-209.652		27.6875	-335.717		27.7031	-449.625		27.7031	-756.176		27.7031	-2105		27.6875	-2104.09
	27.7969	-205.74		27.7969	-316.814		27.7969	-446.502		27.7969	-749.93		27.7969	-2054.53		27.7969	-2083.05
	27.8906	-201.73		27.8906	-297.911		27.8906	-442.393		27.9062	-742.534		27.8906	-2001.77		27.8906	-2062.34
	28	-197.62		28	-279.009		28	-439.763		28	-736.616		28	-1949.5		28	-2041.3
	28.0938	-193.643		28.0938	-260.271		28.0938	-437.134		28.1094	-730.206		28.0938	-1896.74		28.0938	-2019.27
	28.1875	-189.534		28.1875	-240.382		28.2031	-434.503		28.2031	-724.452		28.2031	-1843.15		28.1875	-1996.91
	28.2969	-185.293		28.2969	-220.822		28.2969	-432.366		28.2969	-718.371		28.2969	-1789.41		28.2969	-1976.2
	28.3906	-181.019		28.3906	-201.919		28.3906	-429.736		28.4062	-712.783		28.3906	-1734.67		28.3906	-1954.84
	28.5	-176.745		28.5	-182.359		28.5	-427.435		28.5	-708.18		28.5	-1680.26		28.5	-1933.47
	28.5938	-172.34		28.5938	-162.635		28.5938	-425.792		28.6094	-703.249		28.5938	-1624.21		28.5938	-1911.44
	28.7031	-168.067		28.6875	-142.582		28.7031	-423.983		28.7031	-698.317		28.7031	-1568.16		28.6875	-1890.08
	28.7969	-163.596		28.7969	-122.528		28.7969	-422.175		28.7969	-693.551		28.7969	-1511.62		28.7969	-1867.39
	28.8906	-158.862		28.8906	-102.475		28.8906	-420.368		28.9062	-689.442		28.8906	-1454.75		28.8906	-1846.68
	29	-154.457		29	-82.0935		29	-419.217		29	-685.004		29	-1397.38		29	-1824.33
	29.0938	-149.657		29.0938	-61.8755		29.0938	-417.902		29.1094	-682.045		29.0938	-1339.53		29.0938	-1802.63
	29.2031	-144.956		29.1875	-42.151		29.2031	-417.08		29.2031	-678.1		29.2031	-1281.17		29.1875	-1781.59
	29.2969	-140.124		29.2969	-20.9475		29.2969	-416.259		29.2969	-674.813		29.2969	-1222		29.2969	-1760.22
	29.3906	-135.456		29.3906	-1.0585		29.3906	-415.437		29.4062	-671.361		29.3906	-1162.33		29.3906	-1739.84
	29.5	-130.459		29.5	19.8165		29.5	-415.108		29.5	-668.731		29.5	-1103		29.5	-1717.49
	29.5938	-125.363		29.5938	40.363		29.5938	-414.943		29.6094	-665.443		29.5938	-1042.67		29.5938	-1697.76
	29.7031	-120.399		29.6875	61.402		29.7031	-414.286		29.7031	-663.143		29.6875	-982.514		29.6875	-1676.39
	29.7969	-115.435		29.7969	82.277		29.7969	-414.45		29.7969	-661.005		29.7969	-921.533		29.7969	-1656.01
	29.8906	-110.34		29.8906	103.153		29.8906	-414.779		29.9062	-659.197		29.8906	-859.894		29.8906	-1633.99
	30	-105.113		30	124.192		30	-414.45		30	-657.061		30	-798.255		30	-1614.92
	30.0938	-100.05		30.0938	145.56		30.0938	-415.272		30.1094	-655.746		30.0938	-735.63		30.0938	-1595.85
	30.2031	-94.8562		30.1875	166.27		30.2031	-415.765		30.2031	-654.76		30.2031	-673.991		30.1875	-1576.46
	30.2969	-89.6292		30.2969	187.968		30.2969	-416.423		30.2969	-653.444		30.2969	-611.202		30.2969	-1556.73
	30.3906	-84.2379		30.3906	209.335		30.3906	-417.409		30.4062	-652.787		30.3906	-547.261		30.3906	-1537.01
	30.5	-78.9123		30.5	230.704		30.5	-418.395		30.5	-651.472		30.5	-483.979		30.5	-1518.93
	30.5938	-73.3894		30.5938	252.072		30.5938	-419.382		30.6094	-651.144		30.5938	-419.875		30.5938	-1499.53
	30.7031	-68.1296		30.6875	273.111		30.7031	-420.861		30.7031	-651.308		30.7031	-355.77		30.6875	-1481.12
	30.7969	-62.5081		30.7969	294.315		30.7969	-422.175		30.7969	-651.472		30.7969	-292.159		30.7969	-1463.7
	30.8906	-57.0181		30.8906	315.848		30.8906	-424.148		30.9062	-651.636		30.8906	-227.068		30.8906	-1446.6
	31	-51.4953		31	337.38		31	-425.792		31	-651.801		31	-162.142		31	-1428.19
	31.0938	-45.7752		31.0938	358.748		31.0938	-427.435		31.1094	-652.458		31.0938	-96.722		31.0938	-1411.76
	31.2031	-40.2524		31.1875	380.281		31.2031	-429.243		31.2031	-653.774		31.2031	-31.467		31.1875	-1394.66
	31.2969	-34.4008		31.2969	401.485		31.2969	-431.38		31.2969	-655.253		31.2969	33.459		31.2969	-1377.9
	31.3906	-28.5821		31.3906	422.853		31.3906	-433.353		31.4062	-655.746		31.3906	99.372		31.3906	-1362.45
	31.5	-22.8948		31.5	444.221		31.5	-435.983		31.5	-657.554		31.5	165.285		31.5	-1346.67
	31.5938	-17.0761		31.5938	465.425		31.5938	-438.449		31.6094	-659.527		31.5938	232.347		31.5938	-1330.89
	31.6875	-11.2245		31.6875	486.464		31.7031	-440.75		31.7031	-661.335		31.6875	298.096		31.6875	-1315.11
	31.7969	-5.3401		31.7969	507.833		31.7969	-443.873		31.7969	-663.635		31.7969	364.502		31.7969	-1300.64
	31.8906	0.4458		31.8906	529.037		31.8906	-447.16		31.9062	-666.265		31.8906	431.236		31.8906	-1284.86
	32	6.396		32	550.076		32	-449.79		32	-668.895		32	497.478		32	-1271.06
	32.0938	12.4777		32.0938	570.951		32.0938	-453.57		32.1094	-671.854		32.0938	565.198		32.0938	-1258.24
	32.2031	18.3621		32.1875	592.484		32.2031	-456.529		32.2031	-674.484		32.2031	631.439		32.1875	-1244.1
	32.2969	24.3452		32.2969	613.194		32.2969	-460.31		32.2969	-678.1		32.2969	698.174		32.2969	-1231.61
	32.3906	30.4927		32.3906	634.234		32.3906	-463.925		32.4062	-681.88		32.3906	765.237		32.3906	-1219.77
	32.5	36.6402		32.5	654.287		32.5	-467.87		32.5	-685.497		32.5	832.136		32.5	-1206.3
	32.5938	42.689		32.5938	674.998		32.5938	-471.486		32.6094	-689.442		32.5938	899.199		32.5938	-1194.46
	32.7031	48.8036		32.6875	695.708		32.7031	-476.089		32.7031	-693.716		32.7031	966.098		32.6875	-1182.62
	32.7969	55.0168		32.7969	715.926		32.7969	-480.199		32.7969	-697.989		32.7969	1032.83		32.7969	-1171.78
	32.8906	61.1971		32.8906	736.144		32.8906	-484.8		32.9062	-702.098		32.8906	1099.73		32.8906	-1160.6
	33	67.4103		33	756.033		33	-489.238		33	-707.193		33	1165.64		33	-1150.08
	33.0938	73.5907		33.0938	776.414		33.0938	-494.663		33.1094	-712.289		33.0938	1232.38		33.0938	-1140.22
	33.2031	79.8367		33.1875	795.975		33.2031	-498.443		33.2031	-717.713		33.2031	1298.95		33.1875	-1131.01
	33.2969	86.05		33.2969	816.192		33.2969	-503.868		33.2969	-722.644		33.2969	1364.7		33.2969	-1121.81
	33.3906	92.296		33.3906	835.423		33.3906	-509.457		33.4062	-727.904		33.3906	1430.78		33.3906	-1111.95
	33.5	98.5421		33.5	854.819		33.5	-514.552		33.5	-733.986		33.5	1496.36		33.5	-1103.73
	33.5938	104.854		33.5938	874.051		33.5938	-519.812		33.6094	-739.904		33.5938	1562.11		33.5938	-1095.84
	33.7031	111.001		33.6875	892.789		33.7031	-525.236		33.7031	-746.478		33.7031	1627.2		33.6875	-1088.28
	33.7969	117.149		33.7969	911.856		33.7969	-531.482		33.7969	-752.889		33.7969	1691.96		33.7969	-1081.37
	33.8906	123.592		33.8906	930.43		33.8906	-537.399		33.9062	-759.792		33.8906	1757.05		33.8906	-1074.14
	34	129.805		34	949.004		34	-542.659		34	-766.202		34	1820.66		34	-1066.25
	34.0938	136.084		34.0938	967.413		34.0938	-549.234		34.1094	-773.6		34.0938	1884.77		34.0938	-1060.99
	34.2031	142.298		34.1875	985.33		34.2031	-555.644		34.2031	-780.503		34.2031	1948.21		34.1875	-1054.74
	34.2969	148.642		34.2969	1003.41		34.2969	-561.89		34.2969	-787.899		34.2969	2011.83		34.2969	-1048.17
	34.3906	154.888		34.3906	1020.83		34.3906	-568.794		34.4062	-795.461		34.3906	2074.62		34.3906	-1044.88
	34.5	161.167		34.5	1038.59		34.5	-575.369		34.5	-803.514		34.5	2136.75		34.5	-1039.62
	34.5938	167.315		34.5938	1055.52		34.5938	-582.273		34.6094	-811.733		34.5938	2198.39		34.5938	-1035.68
	34.7031	173.627		34.6875	1072.28		34.7031	-589.669		34.7031	-820.116		34.7031	2260.03		34.6875	-1031.08
	34.7969	179.939		34.7969	1088.88		34.7969	-596.902		34.7969	-828.499		34.7969	2320.68		34.7969	-1028.78
	34.8906	186.152		34.8906	1105.65		34.8906	-603.969		34.9062	-837.046		34.8906	2381.33		34.8906	-1026.47
	35	192.398		35	1121.76		35	-612.024		35	-845.922		35	2440.51		35	-1022.86
	35.0938	198.578		35.0938	1138.03		35.0938	-619.42		35.1094	-855.62		35.0938	2501.32		35.0938	-1019.9
	35.2031	204.758		35.1875	1153.81		35.2031	-626.981		35.2031	-864.989		35.2031	2559.35		35.1875	-1019.57
	35.2969	210.84		35.2969	1169.59		35.2969	-635.529		35.2969	-874.523		35.2969	2617.7		35.2969	-1016.28
	35.3906	216.922		35.3906	1184.38		35.3906	-642.925		35.4062	-884.385		35.3906	2675.39		35.3906	-1015.62
	35.5	222.971		35.5	1200		35.5	-651.636		35.5	-894.412		35.5	2731.94		35.5	-1014.97
	35.5938	229.053		35.5938	1214.63		35.5938	-659.691		35.6094	-904.931		35.5938	2788.65		35.5938	-1014.31
	35.7031	234.97		35.6875	1229.09		35.7031	-668.731		35.7031	-915.287		35.7031	2844.04		35.6875	-1015.3
	35.7969	240.92		35.7969	1243.56		35.7969	-677.771		35.7969	-926.135		35.7969	2898.45		35.7969	-1014.64
	35.8906	246.838		35.8906	1257.53		35.8906	-686.154		35.9062	-937.312		35.8906	2953.67		35.8906	-1015.95
	36	252.59		36	1271.66		36	-695.524		36	-948.324		36	3006.77		36	-1016.28
	36.0938	258.541		36.0938	1285.14		36.0938	-704.893		36.1094	-960.324		36.0938	3059.69		36.0938	-1018.25
	36.1875	264.261		36.1875	1298.13		36.2031	-713.769		36.2031	-971.501		36.2031	3111.96		36.1875	-1019.24
	36.2969	270.112		36.2969	1311.77		36.2969	-723.466		36.2969	-983.5		36.2969	3162.92		36.2969	-1021.87
	36.3906	275.8		36.3906	1324.26		36.3906	-733.164		36.4062	-995.827		36.3906	3213.55		36.3906	-1024.17
	36.5	281.487		36.5	1336.76		36.5	-743.027		36.5	-1008.48		36.5	3263.35		36.5	-1027.46
	36.5938	287.075		36.5938	1348.92		36.5938	-753.217		36.6094	-1020.65		36.5938	3312.83		36.5938	-1030.09
	36.7031	292.631		36.6875	1360.75		36.7031	-763.409		36.7031	-1033.47		36.7031	3360.66		36.6875	-1033.05
	36.7969	298.187		36.7969	1372.26		36.7969	-773.27		36.7969	-1046.62		36.7969	3408.33		36.7969	-1037.98
	36.8906	303.644		36.8906	1383.77		36.8906	-784.119		36.9062	-1059.77		36.8906	3455.01		36.8906	-1041.6
	37	309.003		37	1394.94		37	-794.639		37	-1073.74		37	3500.87		37	-1046.86
	37.0938	314.493		37.0938	1405.95		37.0938	-805.652		37.1094	-1086.89		37.0938	3546.23		37.0938	-1051.46
	37.2031	319.687		37.1875	1416.15		37.2031	-816.171		37.2031	-1101.02		37.2031	3589.96		37.1875	-1056.39
	37.2969	324.848		37.2969	1426.99		37.2969	-827.513		37.2969	-1115.65		37.2969	3633.35		37.2969	-1061.98
	37.3906	330.042		37.3906	1436.36		37.3906	-838.854		37.4062	-1129.46		37.3906	3675.76		37.3906	-1068.88
	37.5	335.203		37.5	1446.55		37.5	-850.196		37.5	-1144.58		37.5	3717.02		37.5	-1075.46
	37.5938	340.167		37.5938	1456.25		37.5938	-861.538		37.6094	-1160.03		37.5938	3758.11		37.5938	-1081.7
	37.7031	345.099		37.6875	1464.96		37.7031	-873.207		37.7031	-1174.83		37.7031	3798.38		37.6875	-1088.93
	37.7969	349.997		37.7969	1474		37.7969	-885.207		37.7969	-1189.78		37.7969	3836.84		37.7969	-1096.49
	37.8906	354.731		37.8906	1482.88		37.8906	-897.698		37.9062	-1205.73		37.8906	3875.3		37.8906	-1104.06
	38	359.464		38	1490.61		38	-909.534		38	-1221.18		38	3912.45		38	-1112.28
	38.0938	364.264		38.0938	1498.5		38.0938	-921.697		38.0938	-1237.62		38.0938	3948.61		38.0938	-1121.15
	38.2031	368.768		38.1875	1506.39		38.2031	-934.354		38.2031	-1253.23		38.2031	3983.63		38.1875	-1130.36
	38.2969	373.337		38.2969	1513.45		38.2969	-946.846		38.2969	-1270.33		38.2969	4018.8		38.2969	-1139.23
	38.3906	377.71		38.3906	1520.52		38.3906	-959.995		38.4062	-1287.26		38.3906	4052.99		38.3906	-1148.77
	38.5	382.181		38.5	1527.42		38.5	-972.652		38.5	-1304.19		38.5	4085.54		38.5	-1158.63
	38.5938	386.421		38.5938	1534.16		38.5938	-985.801		38.5938	-1321.44		38.5938	4117.42		38.5938	-1168.16
	38.7031	390.695		38.6875	1540.25		38.7031	-999.279		38.7031	-1338.21		38.7031	4147.67		38.6875	-1179.01
	38.7969	394.936		38.7969	1546		38.7969	-1012.76		38.7969	-1356.95		38.7969	4177.91		38.7969	-1190.52
	38.8906	398.979		38.8906	1551.92		38.8906	-1026.07		38.9062	-1374.21		38.8906	4207.66		38.8906	-1201.04
	39	402.891		39	1557.67		39	-1039.71		39	-1392.45		39	4235.94		39	-1213.2
	39.0938	406.869		39.0938	1562.6		39.0938	-1053.69		39.1094	-1410.7		39.0938	4262.56		39.0938	-1224.38
	39.2031	410.748		39.1875	1567.37		39.2031	-1067.49		39.2031	-1429.6		39.2031	4289.36		39.1875	-1236.87
	39.2969	414.562		39.2969	1571.48		39.2969	-1081.3		39.2969	-1448.01		39.2969	4314.18		39.2969	-1250.02
	39.3906	418.276		39.3906	1575.91		39.3906	-1095.93		39.4062	-1466.91		39.3906	4339.16		39.3906	-1262.84
	39.5	421.893		39.5	1580.19		39.5	-1110.07		39.5	-1486.47		39.5	4362.67		39.5	-1275.99
	39.5938	425.443		39.5938	1583.97		39.5938	-1124.69		39.6094	-1506.2		39.5938	4385.68		39.5938	-1289.47
	39.7031	429.092		39.6875	1587.42		39.7031	-1139.32		39.7031	-1525.43		39.7031	4407.54		39.6875	-1303.27
	39.7969	432.38		39.7969	1590.38		39.7969	-1153.62		39.7969	-1545.48		39.7969	4427.92		39.7969	-1318.39
	39.8906	435.733		39.8906	1593.5		39.8906	-1168.91		39.9062	-1565.53		39.8906	4448.14		39.8906	-1332.86
	40	438.987		40	1595.97		40	-1183.54		40	-1585.75		40	4467.54		40	-1347.98
	40.0938	442.176		40.0938	1598.1		40.0938	-1198.5		40.1094	-1606.63		40.0938	4485.29		40.0938	-1363.43
	40.2031	445.266		40.1875	1600.41		40.2031	-1213.95		40.2031	-1627.01		40.2031	4502.71		40.1875	-1378.56
	40.2969	448.291		40.2969	1602.05		40.2969	-1229.23		40.2969	-1648.05		40.2969	4518.82		40.2969	-1394.66
	40.3906	451.249		40.3906	1603.86		40.3906	-1244.85		40.4062	-1669.42		40.3906	4534.27		40.3906	-1411.43
	40.5	454.077		40.5	1605.01		40.5	-1259.97		40.5	-1690.29		40.5	4549.06		40.5	-1427.21
	40.5938	456.871		40.5938	1605.99		40.5938	-1275.59		40.5938	-1711.82		40.5938	4563.2		40.5938	-1444.96
	40.7031	459.468		40.6875	1606.82		40.7031	-1290.87		40.7031	-1733.52		40.7031	4575.86		40.6875	-1462.38
	40.7969	462.065		40.7969	1606.98		40.7969	-1306.32		40.7969	-1755.05		40.7969	4588.02		40.7969	-1480.13
	40.8906	464.563		40.8906	1608.13		40.8906	-1322.43		40.9062	-1776.75		40.8906	4598.87		40.8906	-1498.22
	41	467.029		41	1607.47		41	-1337.72		41	-1797.79		41	4609.06		41	-1517.61
	41.0938	469.33		41.0938	1607.31		41.0938	-1353.5		41.1094	-1820.64		41.0938	4618.43		41.0938	-1535.69
	41.2031	471.566		41.1875	1606.82		41.2031	-1369.61		41.2031	-1842.66		41.2031	4626.81		41.1875	-1555.09
	41.2969	473.801		41.2969	1605.99		41.2969	-1385.22		41.2969	-1864.69		41.2969	4634.7		41.2969	-1574.81
	41.3906	475.938		41.3906	1605.17		41.3906	-1400.84		41.4062	-1887.7		41.3906	4641.77		41.3906	-1594.87
	41.5	477.943		41.5	1603.86		41.5	-1416.62		41.5	-1910.05		41.5	4647.85		41.5	-1614.26
	41.5938	479.949		41.5938	1602.54		41.5938	-1432.89		41.6094	-1933.07		41.5938	4652.78		41.5938	-1636.29
	41.7031	481.789		41.6875	1600.73		41.7031	-1448.34		41.7031	-1955.91		41.7031	4657.39		41.6875	-1656.67
	41.7969	483.663		41.7969	1598.93		41.7969	-1463.3		41.7969	-1978.76		41.7969	4661		41.7969	-1679.02
	41.8906	485.307		41.8906	1596.3		41.8906	-1479.08		41.9062	-2001.77		41.8906	4663.96		41.8906	-1700.06
	42	486.852		42	1593.83		42	-1494.69		42	-2024.45		42	4665.77		42	-1723.4
	42.0938	488.529		42.0938	1591.86		42.0938	-1510.63		42.1094	-2047.3		42.0938	4667.25		42.0938	-1744.44
	42.2031	490.008		42.1875	1589.06		42.2031	-1525.76		42.2031	-2070.48		42.2031	4667.08		42.1875	-1767.45
	42.2969	491.422		42.2969	1585.28		42.2969	-1540.71		42.2969	-2093.65		42.2969	4666.59		42.2969	-1790.8
	42.3906	492.671		42.3906	1582.33		42.3906	-1556		42.4062	-2117.32		42.3906	4665.93		42.3906	-1814.46
	42.5	493.986		42.5	1578.38		42.5	-1571.45		42.5	-2140.01		42.5	4663.63		42.5	-1839.78
	42.5938	495.137		42.5938	1574.6		42.5938	-1586.41		42.6094	-2163.02		42.5938	4660.84		42.5938	-1863.12
	42.7031	496.156		42.6875	1570.82		42.7031	-1600.87		42.7031	-2186.03		42.7031	4656.89		42.6875	-1888.1
	42.7969	497.207		42.7969	1566.05		42.7969	-1615.83		42.7969	-2209.37		42.7969	4652.78		42.7969	-1914.07
	42.8906	498.161		42.8906	1561.78		42.8906	-1629.97		42.9062	-2232.55		42.8906	4647.52		42.8906	-1939.71
	43	499.016		43	1556.85		43	-1644.76		43	-2255.07		43	4641.77		43	-1965.03
	43.0938	499.837		43.0938	1551.92		43.0938	-1658.57		43.1094	-2277.91		43.0938	4635.2		43.0938	-1991.33
	43.2031	500.561		43.1875	1546.16		43.2031	-1672.54		43.2031	-2300.6		43.1875	4627.8		43.1875	-2019.6
	43.2969	501.12		43.2969	1540.74		43.2969	-1686.02		43.2969	-2323.61		43.2969	4619.25		43.2969	-2045.9
	43.3906	501.646		43.3906	1535.48		43.3906	-1699.82		43.4062	-2345.8		43.3906	4610.54		43.3906	-2073.18
	43.5	502.007		43.5	1528.58		43.5	-1713.14		43.5	-2368.32		43.5	4600.51		43.5	-2101.78
	43.5938	502.5		43.5938	1522.82		43.5938	-1725.96		43.6094	-2390.51		43.5938	4590.32		43.5938	-2129.4
	43.7031	502.73		43.6875	1516.41		43.7031	-1738.45		43.7031	-2412.37		43.7031	4578.82		43.6875	-2157.67
	43.7969	502.961		43.7969	1509.51		43.7969	-1751.27		43.7969	-2434.39		43.7969	4566.98		43.7969	-2185.61
	43.8906	503.026		43.8906	1502.77		43.8906	-1763.6		43.9062	-2455.27		43.8906	4554		43.8906	-2215.2
	44	503.059		44	1495.21		44	-1775.6		44	-2476.8		44	4540.02		44	-2245.77
	44.0938	502.993		44.0938	1487.81		44.0938	-1787.1		44.1094	-2497.51		44.0938	4526.22		44.0938	-2273.39
	44.2031	502.796		44.1875	1480.41		44.2031	-1798.45		44.2031	-2518.06		44.2031	4511.09		44.1875	-2305.6
	44.2969	502.533		44.2969	1472.36		44.2969	-1809.13		44.2969	-2538.93		44.2969	4495.81		44.2969	-2336.18
	44.3906	502.27		44.3906	1464.14		44.3906	-1819.81		44.4062	-2558.49		44.3906	4479.54		44.3906	-2366.09
	44.5	501.941		44.5	1455.6		44.5	-1829.51		44.5	-2578.05		44.5	4461.78		44.5	-2397.98
	44.5938	501.613		44.5938	1447.21		44.5938	-1839.87		44.6094	-2597.94		44.5938	4444.36		44.5938	-2429.54
	44.7031	501.054		44.6875	1438.5		44.7031	-1848.91		44.7031	-2616.51		44.7031	4425.79		44.6875	-2461.75
	44.7969	500.561		44.7969	1429.3		44.7969	-1857.45		44.7969	-2634.92		44.7969	4406.55		44.7969	-2493.97
	44.8906	499.837		44.8906	1420.42		44.8906	-1866.49		44.9062	-2653.33		44.8906	4386.67		44.8906	-2527.17
	45	499.213		45	1410.89		45	-1874.71		45	-2670.76		45	4365.63		45	-2560.38
	45.0938	498.457		45.0938	1400.86		45.0938	-1882.11		45.1094	-2687.69		45.0938	4344.42		45.0938	-2592.92
	45.1875	497.602		45.1875	1391.33		45.2031	-1889.01		45.2031	-2704.12		45.1875	4321.9		45.1875	-2626.12
	45.2969	496.813		45.2969	1381.13		45.2969	-1895.75		45.2969	-2720.89		45.2969	4299.38		45.2969	-2659.66
	45.3906	495.925		45.3906	1370.78		45.3906	-1902		45.4062	-2736.01		45.3906	4275.22		45.3906	-2694.83
	45.5	494.873		45.5	1360.1		45.5	-1907.26		45.5	-2750.97		45.5	4250.89		45.5	-2728.69
	45.5938	493.723		45.5938	1349.9		45.5938	-1912.19		45.6094	-2765.43		45.5938	4226.57		45.5938	-2763.21
	45.7031	492.539		45.6875	1338.56		45.7031	-1917.12		45.7031	-2779.4		45.7031	4200.6		45.6875	-2797.73
	45.7969	491.29		45.7969	1327.22		45.7969	-1921.07		45.7969	-2792.72		45.7969	4174.79		45.7969	-2833.23
	45.8906	490.041		45.8906	1316.04		45.8906	-1924.68		45.9062	-2805.05		45.8906	4147.34		45.8906	-2867.75
	46	488.66		46	1304.37		46	-1927.48		46	-2816.88		46	4119.4		46	-2904.24
	46.0938	487.214		46.0938	1292.7		46.0938	-1929.61		46.1094	-2828.06		46.0938	4091.12		46.0938	-2938.76
	46.2031	485.57		46.1875	1281.53		46.2031	-1931.26		46.2031	-2838.58		46.2031	4062.03		46.1875	-2974.92
	46.2969	484.124		46.2969	1268.54		46.2969	-1932.57		46.2969	-2847.95		46.2969	4032.12		46.2969	-3011.74
	46.3906	482.48		46.3906	1255.88		46.3906	-1932.57		46.4062	-2856.99		46.3906	4002.04		46.3906	-3047.24
	46.5	480.672		46.5	1243.39		46.5	-1932.9		46.5	-2865.04		46.5	3971.13		46.5	-3084.06
	46.5938	478.897		46.5938	1231.06		46.5938	-1931.91		46.6094	-2872.76		46.5938	3939.41		46.5938	-3120.88
	46.7031	477.023		46.6875	1217.59		46.7031	-1930.43		46.7031	-2879.01		46.7031	3907.36		46.6875	-3156.38
	46.7969	475.017		46.7969	1204.93		46.7969	-1928.63		46.7969	-2885.09		46.7969	3874.32		46.7969	-3193.53
	46.8906	473.012		46.8906	1191.62		46.8906	-1926		46.9062	-2889.7		46.8906	3841.28		46.8906	-3230.02
	47	470.941		47	1177.64		47	-1922.71		47	-2894.46		47	3806.6		47	-3267.17
	47.0938	468.673		47.0938	1164.66		47.0938	-1918.93		47.1094	-2897.75		47.0938	3771.92		47.0938	-3303
	47.2031	466.503		47.1875	1150.03		47.2031	-1914.33		47.2031	-2900.71		47.2031	3736.74		47.1875	-3340.47
	47.2969	464.235		47.2969	1136.39		47.2969	-1909.23		47.2969	-2902.02		47.2969	3701.24		47.2969	-3376.97
	47.3906	461.769		47.3906	1122.09		47.3906	-1903.97		47.4062	-2902.52		47.3906	3664.09		47.3906	-3413.46
	47.5	459.271		47.5	1107.79		47.5	-1897.56		47.5	-2903.17		47.5	3627.1		47.5	-3450.27
	47.5938	456.772		47.5938	1093.16		47.5938	-1890.49		47.6094	-2902.52		47.5938	3589.13		47.5938	-3486.76
	47.7031	454.011		47.6875	1078.36		47.7031	-1882.77		47.7031	-2900.38		47.7031	3550.51		47.6875	-3523.58
	47.7969	451.479		47.7969	1063.57		47.7969	-1874.55		47.7969	-2897.75		47.7969	3512.04		47.7969	-3558.1
	47.8906	448.718		47.8906	1048.12		47.8906	-1865.67		47.9062	-2894.3		47.8906	3472.43		47.8906	-3594.26
	48	445.858		48	1033.33		48	-1856.3		48	-2890.19		48	3431.99		48	-3630.75
	48.0938	442.866		48.0938	1017.88		48.0938	-1846.44		48.1094	-2884.6		48.0938	3391.23		48.0938	-3666.26
	48.2031	440.039		48.1875	1002.26		48.2031	-1835.92		48.2031	-2878.35		48.1875	3349.64		48.1875	-3700.45
	48.2969	436.916		48.2969	986.316		48.2969	-1824.91		48.2969	-2870.96		48.2969	3308.39		48.2969	-3737.59
	48.3906	433.892		48.3906	970.701		48.3906	-1812.91		48.4062	-2863.07		48.3906	3265.16		48.3906	-3770.8
	48.5	430.703		48.5	954.757		48.5	-1800.58		48.5	-2854.85		48.5	3222.91		48.5	-3806.63
	48.5938	427.514		48.5938	938.155		48.5938	-1788.09		48.6094	-2844.99		48.5938	3178.7		48.5938	-3839.83
	48.7031	424.194		48.6875	922.212		48.7031	-1774.61		48.7031	-2834.14		48.7031	3134.65		48.6875	-3873.69
	48.7969	420.873		48.7969	905.774		48.7969	-1760.48		48.7969	-2822.8		48.7969	3090.43		48.7969	-3906.89
	48.8906	417.422		48.8906	889.337		48.8906	-1746.18		48.9062	-2810.47		48.8906	3044.57		48.8906	-3939.77
	49	414.003		49	871.914		49	-1731.38		49	-2797.16		49	2998.88		49	-3971
	49.0938	410.452		49.0938	855.477		49.0938	-1715.28		49.1094	-2783.51		49.0938	2952.69		49.0938	-4003.54
	49.2031	406.869		49.1875	838.547		49.2031	-1699.5		49.2031	-2768.23		49.2031	2905.51		49.1875	-4034.12
	49.2969	403.22		49.2969	821.452		49.2969	-1682.73		49.2969	-2751.95		49.2969	2858.17		49.2969	-4065.35
	49.3906	399.505		49.3906	804.522		49.3906	-1665.64		49.4062	-2735.68		49.3906	2810.01		49.3906	-4094.28
	49.5	395.725		49.5	787.098		49.5	-1648.05		49.5	-2718.42		49.5	2761.69		49.5	-4123.86
	49.5938	391.813		49.5938	769.511		49.5938	-1629.97		49.6094	-2700.01		49.5938	2712.54		49.5938	-4150.49
	49.7031	387.868		49.6875	752.252		49.7031	-1611.89		49.7031	-2681.11		49.7031	2663.23		49.6875	-4178.76
	49.7969	383.989		49.7969	734.336		49.7969	-1592.65		49.7969	-2660.89		49.7969	2613.59		49.7969	-4205.72
	49.8906	379.879		49.8906	716.583		49.8906	-1572.6		49.9062	-2639.69		49.8906	2563.13		49.8906	-4232.02
	50	375.77		50	698.996		50	-1552.55		50	-2618.81		50	2512.67		50	-4256.34
	50.0938	371.694		50.0938	681.08		50.0938	-1532.5		50.0938	-2596.13		50.0938	2461.22		50.0938	-4281.33
	50.2031	367.387		50.1875	662.67		50.2031	-1511.95		50.2031	-2573.28		50.2031	2409.28		50.1875	-4304.34
	50.2969	363.179		50.2969	644.754		50.2969	-1490.42		50.2969	-2549.29		50.2969	2357.66		50.2969	-4326.69
	50.3906	358.774		50.3906	626.837		50.3906	-1468.39		50.4062	-2524.8		50.3906	2304.74		50.3906	-4348.39
	50.5	354.402		50.5	608.099		50.5	-1446.37		50.5	-2499.81		50.5	2251.64		50.5	-4368.11
	50.5938	349.964		50.5938	590.347		50.5938	-1424.01		50.6094	-2473.35		50.5938	2199.05		50.5938	-4387.51
	50.7031	345.394		50.6875	571.938		50.7031	-1400.67		50.7031	-2446.72		50.7031	2144.97		50.6875	-4405.59
	50.7969	340.792		50.7969	553.199		50.7969	-1377.49		50.7969	-2418.78		50.7969	2091.55		50.7969	-4422.36
	50.8906	336.255		50.8906	534.625		50.8906	-1353.99		50.9062	-2390.83		50.8906	2036.65		50.8906	-4437.48
	51	331.488		51	516.052		51	-1329.83		51	-2362.56		51	1982.73		51	-4452.6
	51.0938	326.788		51.0938	497.313		51.0938	-1304.84		51.1094	-2332.48		51.0938	1927.01		51.0938	-4466.08
	51.2031	322.021		51.1875	478.904		51.2031	-1280.35		51.2031	-2302.57		51.1875	1872.11		51.1875	-4477.91
	51.2969	317.155		51.2969	459.837		51.2969	-1255.53		51.2969	-2271.34		51.2969	1817.21		51.2969	-4489.09
	51.3906	312.323		51.3906	441.099		51.3906	-1229.89		51.4062	-2239.94		51.3906	1761.16		51.3906	-4498.3
	51.5	307.425		51.5	422.524		51.5	-1204.08		51.5	-2208.88		51.5	1705.44		51.5	-4506.51
	51.5938	302.329		51.5938	403.293		51.5938	-1177.79		51.6094	-2175.67		51.5938	1648.73		51.5938	-4513.75
	51.7031	297.332		51.6875	384.719		51.7031	-1150.66		51.7031	-2142.31		51.7031	1592.85		51.6875	-4519.99
	51.7969	292.368		51.7969	365.488		51.7969	-1124.37		51.7969	-2108.61		51.7969	1536.63		51.7969	-4523.61
	51.8906	287.174		51.8906	346.257		51.8906	-1096.75		51.9062	-2074.09		51.8906	1478.94		51.8906	-4526.9
	52	282.079		52	327.354		52	-1069.3		52	-2039.58		52	1422.06		52	-4528.54
	52.0938	276.852		52.0938	308.78		52.0938	-1041.52		52.1094	-2003.91		52.0938	1364.2		52.0938	-4528.21
	52.2031	271.625		52.1875	289.713		52.2031	-1013.42		52.2031	-1967.91		52.2031	1306.35		52.1875	-4528.21
	52.2969	266.43		52.2969	270.153		52.2969	-984.486		52.2969	-1931.59		52.2969	1249.97		52.2969	-4524.92
	52.3906	261.105		52.3906	251.415		52.3906	-955.721		52.4062	-1894.6		52.3906	1191.29		52.3906	-4520.32
	52.5	255.746		52.5	232.347		52.5	-926.628		52.5	-1857.29		52.5	1133.26		52.5	-4514.4
	52.5938	250.454		52.5938	212.787		52.5938	-897.37		52.5938	-1818.99		52.5938	1074.75		52.5938	-4507.83
	52.7031	245.029		52.6875	194.542		52.7031	-867.619		52.7031	-1780.53		52.7031	1016.4		52.6875	-4500.93
	52.7969	239.638		52.7969	175.147		52.7969	-837.868		52.7969	-1741.41		52.7969	958.538		52.7969	-4490.08
	52.8906	234.082		52.8906	155.751		52.8906	-807.46		52.9062	-1702.45		52.8906	899.528		52.8906	-4478.57
	53	228.592		53	136.849		53	-777.051		53	-1662.51		53	841.012		53	-4466.08
	53.0938	223.069		53.0938	118.275		53.0938	-745.985		53.1094	-1621.75		53.0938	781.839		53.0938	-4451.61
	53.2031	217.579		53.1875	99.2075		53.2031	-715.412		53.2031	-1581.48		53.2031	723.323		53.1875	-4434.52
	53.2969	211.958		53.2969	79.8115		53.2969	-684.346		53.2969	-1539.73		53.2969	664.149		53.2969	-4418.08
	53.3906	206.369		53.3906	61.0735		53.3906	-652.623		53.4062	-1498.64		53.3906	605.634		53.3906	-4399.35
	53.5	200.846		53.5	41.349		53.5	-621.228		53.5	-1456.56		53.5	546.788		53.5	-4378.63
	53.5938	195.225		53.5938	23.104		53.5938	-588.847		53.6094	-1413.82		53.5938	487.122		53.5938	-4358.58
	53.7031	189.538		53.6875	4.6945		53.7031	-556.96		53.7031	-1370.92		53.7031	427.949		53.6875	-4333.93
	53.7969	184.113		53.7969	-14.537		53.7969	-524.414		53.7969	-1327.53		53.7969	369.597		53.7969	-4309.27
	53.8906	178.492		53.8906	-32.6175		53.8906	-491.704		53.9062	-1284.46		53.8906	310.095		53.8906	-4284.29
	54	172.871		54	-51.6845		54	-458.83		54	-1240.25		54	251.415		54	-4256.02
	54.0938	167.249		54.0938	-70.423		54.0938	-425.956		54.1094	-1195.87		54.0938	191.912		54.0938	-4228.07
	54.2031	161.628		54.1875	-88.997		54.2031	-392.425		54.2031	-1150.99		54.2031	133.232		54.1875	-4197.83
	54.2969	156.072		54.2969	-107.406		54.2969	-359.55		54.2969	-1105.46		54.2969	74.223		54.2969	-4166.6
	54.3906	150.45		54.3906	-126.144		54.3906	-325.526		54.4062	-1060.42		54.3906	15.214		54.3906	-4134.71
	54.5	144.763		54.5	-144.719		54.5	-291.995		54.5	-1014.89		54.5	-42.151		54.5	-4100.19
	54.5938	139.076		54.5938	-162.799		54.5938	-257.641		54.6094	-968.213		54.5938	-101.489		54.5938	-4064.69
	54.7031	133.52		54.6875	-181.537		54.7031	-222.794		54.7031	-922.355		54.7031	-160.169		54.6875	-4028.86
	54.7969	127.734		54.7969	-199.618		54.7969	-188.934		54.7969	-875.015		54.7969	-218.028		54.7969	-3990.72
	54.8906	122.08		54.8906	-217.206		54.8906	-154.581		54.9062	-827.677		54.8906	-277.036		54.8906	-3951.6
	55	116.36		55	-235.78		55	-119.57		55	-780.832		55	-335.224		55	-3911.17
	55.0938	110.607		55.0938	-253.367		55.0938	-84.3945		55.1094	-732.178		55.0938	-393.247		55.0938	-3870.07
	55.2031	104.92		55.1875	-271.284		55.2031	-49.548		55.2031	-684.51		55.2031	-451.105		55.1875	-3826.68
	55.2969	99.2325		55.2969	-289.693		55.2969	-14.7015		55.2969	-635.364		55.2969	-508.47		55.2969	-3783.29
	55.3906	93.3809		55.3906	-306.788		55.3906	20.6385		55.4062	-587.039		55.3906	-566.822		55.3906	-3738.25
	55.5	87.6937		55.5	-324.375		55.5	55.649		55.5	-538.385		55.5	-624.023		55.5	-3691.57
	55.5938	81.9407		55.5938	-341.963		55.5938	91.8105		55.6094	-488.745		55.5938	-682.538		55.5938	-3643.9
	55.7031	76.1548		55.6875	-359.55		55.7031	127.15		55.7031	-439.106		55.7031	-738.424		55.6875	-3596.24
	55.7969	70.369		55.7969	-376.645		55.7969	162.326		55.7969	-388.644		55.7969	-794.639		55.7969	-3547.25
	55.8906	64.5832		55.8906	-393.411		55.8906	198.487		55.9062	-339.333		55.8906	-851.51		55.8906	-3496.95
	56	58.8302		56	-410.341		56	234.484		56	-288.543		56	-908.218		56	-3446
	56.0938	53.0115		56.0938	-426.778		56.0938	270.974		56.0938	-237.917		56.0938	-964.433		56.0938	-3393.4
	56.2031	47.2585		56.1875	-443.544		56.2031	306.972		56.2031	-186.962		56.2031	-1019.99		56.1875	-3339.82
	56.2969	41.5384		56.2969	-459.981		56.2969	343.134		56.2969	-135.678		56.2969	-1075.22		56.2969	-3285.58
	56.3906	35.7197		56.3906	-476.253		56.3906	379.295		56.4062	-84.559		56.3906	-1130.94		56.3906	-3231.01
	56.5	29.9996		56.5	-492.033		56.5	415.127		56.5	-33.275		56.5	-1185.67		56.5	-3173.48
	56.5938	24.2466		56.5938	-508.305		56.5938	451.783		56.6094	17.6795		56.5938	-1240.74		56.5938	-3116.6
	56.7031	18.5594		56.6875	-523.756		56.7031	487.779		56.7031	69.292		56.7031	-1294.32		56.6875	-3059.07
	56.7969	12.8722		56.7969	-539.536		56.7969	523.941		56.7969	121.891		56.7969	-1348.57		56.7969	-3000.23
	56.8906	7.0863		56.8906	-555.151		56.8906	560.432		56.9062	173.996		56.8906	-1402.15		56.8906	-2941.39
	57	1.3991		57	-570.438		57	596.593		57	225.773		57	-1455.08		57	-2879.58
	57.0938	-4.1237		57.0938	-585.231		57.0938	632.919		57.1094	278.207		57.0938	-1507.68		57.0938	-2818.44
	57.2031	-9.7781		57.1875	-599.696		57.2031	668.423		57.2031	330.805		57.2031	-1560.11		57.1875	-2756.3
	57.2969	-15.3667		57.2969	-614.653		57.2969	704.585		57.2969	383.568		57.2969	-1611.72		57.2969	-2694.5
	57.3906	-20.9881		57.3906	-629.282		57.3906	740.253		57.4062	435.839		57.3906	-1663.5		57.3906	-2629.74
	57.5	-26.6096		57.5	-643.418		57.5	776.744		57.5	488.766		57.5	-1713.3		57.5	-2565.64
	57.5938	-32.2311		57.5938	-657.061		57.5938	812.412		57.6094	541.529		57.5938	-1764.09		57.5938	-2500.22
	57.7031	-37.7539		57.6875	-670.539		57.7031	847.916		57.7031	593.635		57.7031	-1813.9		57.6875	-2435.45
	57.7969	-43.211		57.7969	-684.018		57.7969	883.255		57.7969	646.726		57.7969	-1862.88		57.7969	-2367.41
	57.8906	-48.7996		57.8906	-697.496		57.8906	919.088		57.9062	699.489		57.8906	-1911.37		57.8906	-2301.99
	58	-54.191		58	-710.974		58	954.264		58	751.759		58	-1960.02		58	-2233.28
	58.0938	-59.6809		58.0938	-723.466		58.0938	989.439		58.1094	804.357		58.0938	-2008.02		58.0938	-2163.59
	58.2031	-65.0723		58.1875	-735.794		58.2031	1024.29		58.2031	856.956		58.2031	-2054.53		58.1875	-2094.22
	58.2969	-70.4965		58.2969	-748.286		58.2969	1059.13		58.2969	910.212		58.2969	-2101.05		58.2969	-2025.19
	58.3906	-75.6906		58.3906	-760.943		58.3906	1093.81		58.4062	962.154		58.3906	-2147.24		58.3906	-1954.84
	58.5	-80.9833		58.5	-772.12		58.5	1128		58.5	1013.93		58.5	-2192.44		58.5	-1883.17
	58.5938	-86.2432		58.5938	-783.955		58.5938	1162.52		58.6094	1066.69		58.5938	-2237.15		58.5938	-1811.18
	58.7031	-91.4702		58.6875	-795.296		58.7031	1196.22		58.7031	1118.14		58.7031	-2280.87		58.6875	-1739.84
	58.7969	-96.5985		58.7969	-806.802		58.7969	1230.08		58.7969	1169.75		58.7969	-2323.77		58.7969	-1664.89
	58.8906	-101.628		58.8906	-817.322		58.8906	1263.45		58.9062	1221.69		58.8906	-2367		58.8906	-1592.24
	59	-106.691		59	-828.006		59	1296.48		59	1272.98		59	-2408.59		59	-1518.27
	59.0938	-111.819		59.0938	-838.854		59.0938	1329.85		59.1094	1324.26		59.0938	-2450.83		59.0938	-1444.3
	59.2031	-116.75		59.1875	-849.045		59.2031	1362.73		59.2031	1375.22		59.2031	-2491.1		59.1875	-1368.04
	59.2969	-121.583		59.2969	-858.743		59.2969	1395.11		59.2969	1426.01		59.2969	-2531.04		59.2969	-1292.75
	59.3906	-126.448		59.3906	-868.277		59.3906	1426.99		59.4062	1476.14		59.3906	-2570.49		59.3906	-1216.81
	59.5	-131.149		59.5	-877.481		59.5	1458.55		59.5	1525.95		59.5	-2608.3		59.5	-1138.9
	59.5938	-135.883		59.5938	-886.357		59.5938	1490.28		59.6094	1575.59		59.5938	-2646.59		59.5938	-1061.65
	59.7031	-140.584		59.6875	-896.22		59.7031	1521.18		59.7031	1625.55		59.7031	-2683.08		59.6875	-984.395
	59.7969	-145.022		59.7969	-904.602		59.7969	1551.75		59.7969	1674.54		59.7969	-2719.41		59.7969	-905.826
	59.8906	-149.624		59.8906	-912.985		59.8906	1582		59.9062	1723.03		59.8906	-2755.41		59.8906	-826.928
	60	-153.931		60	-921.203		60	1612.57		60	1770.86		60	-2790.25		60	-747.701
	60.0938	-158.336		60.0938	-929.587		60.0938	1641.99		60.1094	1818.86		60.0938	-2824.11		60.0938	-668.146
	60.2031	-162.774		60.1875	-937.64		60.2031	1670.92		60.2031	1866.36		60.2031	-2856.99		60.1875	-588.92
	60.2969	-166.883		60.2969	-945.038		60.2969	1700.01		60.2969	1913.2		60.2969	-2889.37		60.2969	-507.063
	60.3906	-170.993		60.3906	-952.434		60.3906	1728.78		60.4062	1960.05		60.3906	-2921.58		60.3906	-425.864
	60.5	-174.97		60.5	-959.667		60.5	1756.72		60.5	2005.74		60.5	-2952.81		60.5	-342.693
	60.5938	-179.047		60.5938	-966.241		60.5938	1784.01		60.6094	2052.43		60.5938	-2982.56		60.5938	-262.48
	60.7031	-182.926		60.6875	-972.981		60.7031	1811.29		60.7031	2097.14		60.7031	-3012.31		60.6875	-181.281
	60.7969	-186.772		60.7969	-979.555		60.7969	1838.41		60.7969	2141.84		60.7969	-3040.75		60.7969	-98.438
	60.8906	-190.553		60.8906	-985.308		60.8906	1864.71		60.9062	2185.9		60.8906	-3068.69		60.8906	-15.596
	61	-194.3		61	-991.883		61	1890.52		61	2230.28		61	-3095.49		61	66.59
	61.0938	-197.851		61.0938	-996.814		61.0938	1916.66		61.1094	2273.18		61.0938	-3122.11		61.0938	149.104
	61.2031	-201.434		61.1875	-1002.57		61.2031	1941.8		61.2031	2315.26		61.2031	-3147.26		61.1875	232.604
	61.2969	-204.918		61.2969	-1007.83		61.2969	1966.3		61.2969	2357.99		61.2969	-3172.08		61.2969	317.748
	61.3906	-208.403		61.3906	-1013.42		61.3906	1990.95		61.4062	2398.92		61.3906	-3195.75		61.3906	401.577
	61.5	-211.592		61.5	-1017.69		61.5	2014.46		61.5	2439.19		61.5	-3219.09		61.5	485.735
	61.5938	-214.912		61.5938	-1022.46		61.5938	2038.45		61.6094	2479.96		61.5938	-3241.61		61.5938	569.564
	61.7031	-218.134		61.6875	-1026.57		61.7031	2061.47		61.7031	2519.41		61.7031	-3263.31		61.6875	653.064
	61.7969	-221.125		61.7969	-1030.84		61.7969	2083.82		61.7969	2559.18		61.7969	-3284.51		61.7969	739.523
	61.8906	-224.347		61.8906	-1034.62		61.8906	2105.52		61.9062	2597.48		61.8906	-3304.56		61.8906	823.352
	62	-227.273		62	-1038.07		62	2127.05		62	2635.12		62	-3323.79		62	909.153
	62.0938	-230.297		62.0938	-1041.69		62.0938	2148.91		62.1094	2672.6		62.0938	-3342.86		62.0938	992.325
	62.2031	-233.059		62.1875	-1044.97		62.2031	2168.97		62.2031	2708.76		62.2031	-3361.11		62.1875	1076.48
	62.2969	-235.82		62.2969	-1047.93		62.2969	2189.02		62.2969	2744.76		62.2969	-3378.04		62.2969	1162.94
	62.3906	-238.483		62.3906	-1050.56		62.3906	2208.91		62.4062	2780.26		62.3906	-3394.64		62.3906	1246.77
	62.5	-241.08		62.5	-1053.52		62.5	2227.81		62.5	2814.62		62.5	-3410.42		62.5	1331.59
	62.5938	-243.546		62.5938	-1055.99		62.5938	2246.38		62.6094	2848.8		62.5938	-3425.7		62.5938	1416.07
	62.7031	-246.143		62.6875	-1058.12		62.7031	2264.47		62.7031	2882.01		62.7031	-3439.67		62.6875	1500.23
	62.7969	-248.477		62.7969	-1060.59		62.7969	2282.71		62.7969	2915.21		62.7969	-3454.14		62.7969	1585.05
	62.8906	-250.909		62.8906	-1062.07		62.8906	2299.97		62.9062	2946.93		62.8906	-3467.29		62.8906	1669.53
	63	-253.112		63	-1064.04		63	2316.08		63	2978.33		63	-3479.45		63	1753.69
	63.0938	-255.347		63.0938	-1064.86		63.0938	2332.84		63.1094	3009.23		63.0938	-3490.96		63.0938	1836.53
	63.2031	-257.583		63.1875	-1066.34		63.2031	2348.95		63.2031	3038.82		63.2031	-3502.13		63.1875	1919.05
	63.2969	-259.522		63.2969	-1067.66		63.2969	2364.07		63.2969	3068.41		63.2969	-3512.16		63.2969	2003.2
	63.3906	-261.527		63.3906	-1068.48		63.3906	2379.03		63.4062	3096.68		63.3906	-3521.86		63.3906	2085.72
	63.5	-263.467		63.5	-1068.64		63.5	2393.33		63.5	3124.29		63.5	-3530.73		63.5	2168.23
	63.5938	-265.242		63.5938	-1069.63		63.5938	2407.63		63.5938	3151.74		63.5938	-3538.79		63.5938	2250.42
	63.7031	-267.05		63.6875	-1069.96		63.7031	2420.78		63.7031	3178.53		63.7031	-3546.51		63.6875	2331.29
	63.7969	-268.727		63.7969	-1069.96		63.7969	2433.44		63.7969	3204.67		63.7969	-3553.58		63.7969	2413.8
	63.8906	-270.338		63.8906	-1070.29		63.8906	2446.26		63.9062	3229.49		63.8906	-3559.5		63.8906	2493.36
	64	-271.981		64	-1069.96		64	2458.59		64	3253.98		64	-3565.42		64	2574.56
	64.0938	-273.362		64.0938	-1069.3		64.0938	2470.26		64.1094	3277.81		64.0938	-3570.84		64.0938	2653.46
	64.1875	-274.809		64.1875	-1068.97		64.2031	2481.27		64.2031	3300.33		64.2031	-3575.11		64.1875	2732.35
	64.2969	-276.025		64.2969	-1067.82		64.2969	2491.3		64.2969	3322.69		64.2969	-3578.57		64.2969	2811.91
	64.3906	-277.274		64.3906	-1066.67		64.3906	2501.65		64.4062	3344.39		64.3906	-3582.18		64.3906	2889.16
	64.5	-278.458		64.5	-1065.19		64.5	2511.19		64.5	3365.75		64.5	-3584.98		64.5	2966.09
	64.5938	-279.641		64.5938	-1064.04		64.5938	2520.56		64.6094	3385.97		64.5938	-3587.28		64.5938	3042.36
	64.6875	-280.726		64.6875	-1062.73		64.7031	2529.43		64.7031	3405.37		64.6875	-3588.43		64.6875	3117.97
	64.7969	-281.712		64.7969	-1060.59		64.7969	2537.49		64.7969	3424.6		64.7969	-3589.91		64.7969	3193.58
	64.8906	-282.6		64.8906	-1058.78		64.8906	2545.05		64.9062	3442.51		64.8906	-3590.24		64.8906	3267.88
	65	-283.52		65	-1056.48		65	2552.94		65	3459.94		65	-3589.74		65	3342.83
	65.0938	-284.375		65.0938	-1054.67		65.0938	2559.51		65.1094	3477.03		65.0938	-3588.59		65.0938	3414.16
	65.1875	-285.164		65.1875	-1051.88		65.2031	2565.76		65.2031	3492.81		65.2031	-3587.44		65.1875	3487.47
	65.2969	-285.92		65.2969	-1049.41		65.2969	2571.68		65.2969	3508.43		65.2969	-3585.47		65.2969	3557.83
	65.3906	-286.643		65.3906	-1046.29		65.3906	2576.93		65.4062	3522.24		65.3906	-3582.51		65.3906	3628.51
	65.5	-287.202		65.5	-1043.49		65.5	2582.36		65.5	3536.37		65.5	-3579.55		65.5	3697.87
	65.5938	-287.86		65.5938	-1040.21		65.5938	2586.8		65.6094	3550.01		65.5938	-3575.77		65.5938	3766.25
	65.7031	-288.451		65.6875	-1036.59		65.7031	2590.41		65.7031	3561.19		65.7031	-3571.33		65.6875	3834.63
	65.7969	-288.944		65.7969	-1032.98		65.7969	2593.87		65.7969	3573.35		65.7969	-3566.73		65.7969	3902.68
	65.8906	-289.405		65.8906	-1030.02		65.8906	2597.32		65.9062	3585.19		65.8906	-3561.31		65.8906	3968.1
	66	-289.766		66	-1025.58		66	2599.62		66	3595.54		66	-3555.23		66	4033.84
	66.0938	-290.259		66.0938	-1021.8		66.0938	2602.08		66.1094	3605.41		66.0938	-3548.82		66.0938	4097.62
	66.2031	-290.621		66.1875	-1017.52		66.2031	2604.06		66.2031	3614.28		66.2031	-3542.08		66.1875	4160.74
	66.2969	-290.917		66.2969	-1013.25		66.2969	2605.7		66.2969	3622.5		66.2969	-3534.19		66.2969	4223.53
	66.3906	-290.983		66.3906	-1008.48		66.3906	2606.03		66.4062	3630.39		66.3906	-3525.8		66.3906	4285
	66.5	-291.081		66.5	-1003.72		66.5	2606.52		66.5	3638.12		66.5	-3516.76		66.5	4345.82
	66.5938	-291.147		66.5938	-998.622		66.5938	2606.69		66.6094	3644.2		66.5938	-3507.56		66.5938	4403.68
	66.7031	-291.114		66.6875	-993.856		66.7031	2606.03		66.7031	3649.95		66.7031	-3497.37		66.6875	4462.2
	66.7969	-291.147		66.7969	-988.431		66.7969	2605.04		66.7969	3655.21		66.7969	-3486.85		66.7969	4519.4
	66.8906	-291.048		66.8906	-983.171		66.8906	2603.73		66.9062	3659.16		66.8906	-3476		66.8906	4574.95
	67	-290.818		67	-977.254		67	2601.76		67	3663.43		67	-3464.33		67	4629.2
	67.0938	-290.654		67.0938	-971.83		67.0938	2599.45		67.1094	3666.88		67.0938	-3452.33		67.0938	4683.77
	67.1875	-290.424		67.1875	-965.748		67.2031	2596.99		67.2031	3668.85		67.2031	-3439.51		67.1875	4735.71
	67.2969	-289.931		67.2969	-959.667		67.2969	2593.7		67.2969	3671.48		67.2969	-3426.03		67.2969	4787.65
	67.3906	-289.47		67.3906	-953.42		67.3906	2590.74		67.4062	3671.98		67.3906	-3411.9		67.3906	4837.62
	67.5	-288.912		67.5	-946.846		67.5	2586.3		67.5	3673.13		67.5	-3398.25		67.5	4887.92
	67.5938	-288.32		67.5938	-939.778		67.5938	2582.2		67.6094	3672.8		67.5938	-3382.47		67.5938	4935.91
	67.7031	-287.761		67.6875	-933.202		67.7031	2577.26		67.7031	3671.81		67.7031	-3366.86		67.6875	4982.6
	67.7969	-287.005		67.7969	-926.299		67.7969	2572.33		67.7969	3670.83		67.7969	-3350.26		67.7969	5027.63
	67.8906	-286.183		67.8906	-919.395		67.8906	2566.58		67.9062	3668.53		67.8906	-3334.15		67.8906	5072.01
	68	-285.46		68	-912.492		68	2560.5		68	3666.06		68	-3316.73		68	5116.72
	68.0938	-284.605		68.0938	-904.931		68.0938	2554.25		68.1094	3662.77		68.0938	-3298.81		68.0938	5159.13
	68.2031	-283.619		68.1875	-897.698		68.2031	2547.18		68.2031	3659.16		68.2031	-3280.73		68.1875	5198.91
	68.2969	-282.633		68.2969	-889.644		68.2969	2539.95		68.2969	3654.39		68.2969	-3261.99		68.2969	5240
	68.3906	-281.613		68.3906	-881.755		68.3906	2532.23		68.4062	3648.64		68.3906	-3242.43		68.3906	5278.79
	68.5	-280.594		68.5	-873.865		68.5	2524.5		68.5	3643.54		68.5	-3222.21		68.5	5315.94
	68.5938	-279.411		68.5938	-866.304		68.5938	2515.79		68.6094	3636.64		68.5938	-3202		68.5938	5353.09
	68.6875	-278.293		68.6875	-858.086		68.7031	2506.91		68.7031	3630.06		68.7031	-3181.12		68.6875	5388.92
	68.7969	-276.978		68.7969	-850.032		68.7969	2497.87		68.7969	3622.5		68.7969	-3159.75		68.7969	5422.45
	68.8906	-275.795		68.8906	-841.649		68.8906	2488.01		68.9062	3614.45		68.8906	-3137.73		68.8906	5454.67
	69	-274.48		69	-832.773		69	2477.98		69	3605.57		69	-3115.7		69	5488.2
	69.0938	-273.066		69.0938	-824.554		69.0938	2467.79		69.0938	3596.04		69.0938	-3092.86		69.0938	5517.46
	69.2031	-271.62		69.1875	-816.007		69.2031	2456.61		69.2031	3586.67		69.2031	-3069.84		69.1875	5548.03
	69.2969	-270.206		69.2969	-807.295		69.2969	2445.77		69.2969	3576.15		69.2969	-3046.34		69.2969	5576.3
	69.3906	-268.694		69.3906	-798.583		69.3906	2433.93		69.4062	3565.14		69.3906	-3022.18		69.3906	5603.26
	69.5	-267.182		69.5	-789.707		69.5	2422.1		69.5	3553.3		69.5	-2997.52		69.5	5629.23
	69.5938	-265.341		69.5938	-780.832		69.5938	2409.77		69.6094	3541.63		69.5938	-2972.37		69.5938	5655.2
	69.7031	-263.829		69.6875	-771.956		69.7031	2397.28		69.7031	3529.14		69.7031	-2947.22		69.6875	5678.22
	69.7969	-262.021		69.7969	-762.915		69.7969	2384.29		69.7969	3515.66		69.7969	-2922.08		69.7969	5701.23
	69.8906	-260.344		69.8906	-753.711		69.8906	2370.65		69.9062	3502.02		69.8906	-2895.12		69.8906	5723.25
	70	-258.602		70	-744.835		70	2357.17		70	3487.72		70	-2869.31		70	5743.96
	70.0938	-256.761		70.0938	-735.958		70.0938	2343.03		70.1094	3473.09		70.0938	-2842.36		70.0938	5762.7
	70.2031	-254.723		70.1875	-726.59		70.2031	2328.57		70.2031	3457.64		70.2031	-2815.56		70.1875	5781.11
	70.2969	-252.915		70.2969	-717.221		70.2969	2313.78		70.2969	3441.04		70.2969	-2788.28		70.2969	5797.88
	70.3906	-250.876		70.3906	-708.509		70.3906	2298.33		70.4062	3425.09		70.3906	-2760.17		70.3906	5814.31
	70.5	-248.97		70.5	-698.811		70.5	2282.55		70.5	3408.16		70.5	-2733.22		70.5	5828.78
	70.5938	-246.833		70.5938	-689.606		70.5938	2266.44		70.6094	3390.57		70.5938	-2704.62		70.5938	5842.59
	70.7031	-244.696		70.6875	-680.402		70.7031	2250.49		70.7031	3372.66		70.7031	-2676.18		70.6875	5854.09
	70.7969	-242.526		70.7969	-671.197		70.7969	2233.23		70.7969	3353.92		70.7969	-2647.25		70.7969	5866.91
	70.8906	-240.291		70.8906	-661.827		70.8906	2216.8		70.9062	3334.85		70.8906	-2618.65		70.8906	5877.1
	71	-238.187		71	-652.13		71	2199.37		71	3315.13		71	-2589.72		71	5887.62
	71.0938	-235.886		71.0938	-642.76		71.0938	2181.29		71.1094	3294.74		71.0938	-2559.64		71.0938	5895.51
	71.2031	-233.552		71.1875	-633.556		71.2031	2163.54		71.2031	3274.69		71.2031	-2530.55		71.1875	5902.75
	71.2969	-231.251		71.2969	-624.351		71.2969	2144.8		71.2969	3253.16		71.2969	-2501.29		71.2969	5908.99
	71.3906	-228.982		71.3906	-614.817		71.3906	2126.06		71.4062	3231.46		71.3906	-2470.72		71.3906	5914.25
	71.5	-226.484		71.5	-605.613		71.5	2107.16		71.5	3209.11		71.5	-2441.13		71.5	5918.85
	71.5938	-224.084		71.5938	-596.408		71.5938	2087.77		71.6094	3186.42		71.5938	-2411.22		71.5938	5921.48
	71.7031	-221.651		71.6875	-587.039		71.7031	2067.55		71.7031	3163.25		71.7031	-2381.14		71.6875	5923.78
	71.7969	-219.186		71.7969	-577.505		71.7969	2047.82		71.7969	3139.09		71.7969	-2350.89		71.7969	5924.44
	71.8906	-216.622		71.8906	-568.63		71.8906	2027.61		71.9062	3115.25		71.8906	-2320.65		71.8906	5924.77
	72	-214.255		72	-558.932		72	2006.9		72	3090.1		72	-2290.08		72	5923.78
	72.0938	-211.658		72.0938	-549.398		72.0938	1985.36		72.1094	3064.95		72.0938	-2260.32		72.0938	5921.81
	72.2031	-209.061		72.1875	-540.522		72.2031	1964.16		72.2031	3038.82		72.2031	-2229.26		72.1875	5918.2
	72.2969	-206.661		72.2969	-531.482		72.2969	1943.12		72.2969	3012.68		72.2969	-2199.18		72.2969	5914.91
	72.3906	-203.998		72.3906	-522.277		72.3906	1920.93		72.4062	2986.06		72.3906	-2168.94		72.3906	5909.65
	72.5	-201.631		72.5	-513.072		72.5	1898.58		72.5	2958.93		72.5	-2138.36		72.5	5903.07
	72.5938	-198.968		72.5938	-504.361		72.5938	1875.73		72.6094	2930.5		72.5938	-2107.79		72.5938	5897.16
	72.7031	-196.371		72.6875	-495.32		72.7031	1852.39		72.7031	2902.72		72.7031	-2077.55		72.6875	5888.28
	72.7969	-193.84		72.7969	-486.115		72.7969	1829.7		72.7969	2872.97		72.7969	-2046.48		72.7969	5879.4
	72.8906	-191.243		72.8906	-477.24		72.8906	1805.71		72.9062	2844.04		72.8906	-2016.4		72.8906	5869.21
	73	-188.514		73	-468.035		73	1782.2		73	2814.78		73	-1986.65		73	5857.71
	73.0938	-185.95		73.0938	-460.145		73.0938	1758.53		73.1094	2784.21		73.0938	-1955.91		73.0938	5845.87
	73.2031	-183.287		73.1875	-450.776		73.2031	1733.88		73.2031	2753.47		73.2031	-1926		73.1875	5832.72
	73.2969	-180.69		73.2969	-441.9		73.2969	1709.06		73.2969	2722.24		73.2969	-1895.92		73.2969	5818.59
	73.3906	-177.962		73.3906	-433.682		73.3906	1683.58		73.4062	2691.17		73.3906	-1866		73.3906	5803.47
	73.5	-175.43		73.5	-425.298		73.5	1658.43		73.5	2658.46		73.5	-1836.25		73.5	5788.34
	73.5938	-172.603		73.5938	-416.752		73.5938	1632.79		73.6094	2625.75		73.5938	-1806.5		73.5938	5769.93
	73.7031	-170.006		73.6875	-408.533		73.7031	1607.31		73.7031	2593.04		73.7031	-1776.91		73.6875	5752.51
	73.7969	-167.344		73.7969	-399.986		73.7969	1581.34		73.7969	2559.84		73.7969	-1747.66		73.7969	5734.1
	73.8906	-164.746		73.8906	-391.274		73.8906	1554.38		73.9062	2525.82		73.8906	-1718.07		73.8906	5713.72
	74	-162.084		74	-383.548		74	1528.08		74	2492.45		74	-1689.14		74	5693.34
	74.0938	-159.388		74.0938	-375.166		74.0938	1500.96		74.1094	2457.27		74.0938	-1660.38		74.0938	5670.65
	74.2031	-156.857		74.1875	-367.44		74.2031	1474.17		74.2031	2422.59		74.2031	-1631.45		74.1875	5648.63
	74.2969	-154.194		74.2969	-359.715		74.2969	1446.72		74.2969	2386.76		74.2969	-1603.01		74.2969	5624.3
	74.3906	-151.695		74.3906	-351.661		74.3906	1419.27		74.4062	2351.09		74.3906	-1574.41		74.3906	5600.63
	74.5	-149		74.5	-344.264		74.5	1391.49		74.5	2314.76		74.5	-1546.14		74.5	5574.66
	74.5938	-146.436		74.5938	-336.375		74.5938	1363.55		74.5938	2278.11		74.5938	-1518.36		74.5938	5548.36
	74.7031	-143.839		74.6875	-328.485		74.7031	1335.11		74.7031	2240.96		74.7031	-1490.75		74.6875	5520.75
	74.7969	-141.274		74.7969	-321.252		74.7969	1306.67		74.7969	2203.48		74.7969	-1463.3		74.7969	5491.82
	74.8906	-138.743		74.8906	-313.527		74.8906	1277.75		74.9062	2165.84		74.8906	-1435.85		74.8906	5463.22
	75	-136.146		75	-306.623		75	1249.14		75	2127.71		75	-1409.38		75	5433.63
	75.0938	-133.582		75.0938	-298.898		75.0938	1219.72		75.0938	2088.42		75.0938	-1381.77		75.0938	5401.74
	75.2031	-131.018		75.1875	-291.995		75.2031	1190.63		75.2031	2049.96		75.2031	-1355.63		75.1875	5370.18
	75.2969	-128.519		75.2969	-285.091		75.2969	1161.54		75.2969	2010.35		75.2969	-1329.01		75.2969	5338.3
	75.3906	-125.955		75.3906	-278.187		75.3906	1131.29		75.4062	1971.23		75.3906	-1303.04		75.3906	5304.43
	75.5	-123.424		75.5	-271.12		75.5	1101.7		75.5	1931.45		75.5	-1277.56		75.5	5270.24
	75.5938	-120.86		75.5938	-264.38		75.5938	1071.79		75.5938	1891.01		75.5938	-1251.92		75.5938	5235.07
	75.7031	-118.361		75.6875	-258.134		75.7031	1041.87		75.7031	1850.25		75.7031	-1226.44		75.6875	5198.91
	75.7969	-115.928		75.7969	-251.395		75.7969	1011.47		75.7969	1808.99		75.7969	-1201.78		75.7969	5162.75
	75.8906	-113.397		75.8906	-244.655		75.8906	981.056		75.9062	1768.23		75.8906	-1177.13		75.8906	5123.95
	76	-110.997		76	-237.752		76	950.812		76	1726.97		76	-1152.64		76	5085.16
	76.0938	-108.466		76.0938	-231.671		76.0938	919.582		76.1094	1684.4		76.0938	-1127.82		76.0938	5045.71
	76.2031	-106.132		76.1875	-225.26		76.2031	889.337		76.2031	1642.98		76.2031	-1104.48		76.1875	5005.61
	76.2969	-103.699		76.2969	-219.178		76.2969	857.942		76.2969	1600.9		76.2969	-1081.14		76.2969	4964.19
	76.3906	-101.365		76.3906	-213.096		76.3906	827.205		76.4062	1558.66		76.3906	-1057.14		76.3906	4921.78
	76.5	-98.9655		76.5	-207.015		76.5	796.139		76.5	1516.25		76.5	-1034.45		76.5	4879.04
	76.5938	-96.6314		76.5938	-201.755		76.5938	764.251		76.6094	1472.53		76.5938	-1011.44		76.5938	4836.31
	76.7031	-94.3631		76.6875	-195.509		76.7031	733.35		76.7031	1430.12		76.7031	-988.76		76.6875	4792.25
	76.7969	-92.0948		76.7969	-189.591		76.7969	702.284		76.7969	1385.9		76.7969	-967.063		76.7969	4746.56
	76.8906	-89.8922		76.8906	-184.003		76.8906	670.067		76.9062	1343		76.8906	-944.38		76.8906	4700.53
	77	-87.6897		77	-178.578		77	639		77	1298.95		77	-923.011		77	4653.85
	77.0938	-85.3885		77.0938	-173.155		77.0938	606.62		77.0938	1254.73		77.0938	-901.972		77.0938	4606.51
	77.2031	-83.2845		77.1875	-167.566		77.2031	574.731		77.2031	1210.52		77.2031	-880.604		77.1875	4558.52
	77.2969	-81.0491		77.2969	-162.306		77.2969	543.008		77.2969	1166.3		77.2969	-859.894		77.2969	4509.21
	77.3906	-78.9123		77.3906	-157.046		77.3906	511.613		77.4062	1122.09		77.3906	-839.676		77.3906	4459.57
	77.5	-76.8083		77.5	-152.444		77.5	479.726		77.5	1077.54		77.5	-819.788		77.5	4408.61
	77.5938	-74.7044		77.5938	-147.349		77.5938	447.673		77.6094	1032.18		77.5938	-799.405		77.5938	4357.66
	77.6875	-72.6333		77.6875	-142.417		77.7031	415.785		77.7031	987.795		77.7031	-780.174		77.6875	4306.7
	77.7969	-70.5951		77.7969	-137.157		77.7969	383.568		77.7969	942.101		77.7969	-760.943		77.7969	4253.12
	77.8906	-68.5898		77.8906	-132.883		77.8906	351.352		77.9062	897.062		77.8906	-741.876		77.8906	4199.86
	78	-66.5188		78	-128.117		78	318.971		78	851.861		78	-723.138		78	4146.27
	78.0938	-64.5134		78.0938	-123.35		78.0938	287.411		78.1094	806.659		78.0938	-704.893		78.0938	4091.37
	78.2031	-62.7054		78.1875	-118.912		78.2031	254.867		78.2031	760.963		78.2031	-686.976		78.1875	4036.15
	78.2969	-60.7329		78.2969	-114.474		78.2969	223.307		78.2969	715.269		78.2969	-669.06		78.2969	3979.93
	78.3906	-58.8262		78.3906	-110.201		78.3906	190.597		78.4062	669.903		78.3906	-651.144		78.3906	3923.72
	78.5	-56.9195		78.5	-106.091		78.5	158.874		78.5	624.207		78.5	-634.378		78.5	3866.51
	78.5938	-55.1443		78.5938	-101.325		78.5938	126.493		78.6094	578.183		78.5938	-616.955		78.5938	3808.99
	78.7031	-53.2048		78.6875	-97.3795		78.7031	94.2765		78.7031	532.324		78.7031	-600.846		78.6875	3748.5
	78.7969	-51.4624		78.7969	-93.435		78.7969	62.3885		78.7969	486.629		78.7969	-584.245		78.7969	3690.31
	78.8906	-49.7201		78.8906	-89.6545		78.8906	30.336		78.9062	440.441		78.8906	-567.972		78.8906	3629.82
	79	-47.9778		79	-85.545		79	-1.3875		79	395.403		79	-552.192		79	3569.33
	79.0938	-46.3998		79.0938	-81.6		79.0938	-32.4535		79.1094	348.887		79.0938	-536.413		79.0938	3508.51
	79.1875	-44.5917		79.1875	-77.984		79.2031	-64.67		79.2031	302.698		79.2031	-521.62		79.1875	3447.7
	79.2969	-42.9809		79.2969	-73.8745		79.2969	-96.558		79.2969	257.003		79.2969	-506.498		79.2969	3383.92
	79.3906	-41.3372		79.3906	-70.5875		79.3906	-127.788		79.4062	210.65		79.3906	-491.54		79.3906	3322.12
	79.5	-39.7593		79.5	-66.807		79.5	-159.183		79.5	165.448		79.5	-477.075		79.5	3257.68
	79.5938	-38.1484		79.5938	-63.0265		79.5938	-191.071		79.6094	119.754		79.5938	-462.94		79.5938	3193.58
	79.7031	-36.6362		79.6875	-59.903		79.7031	-222.137		79.7031	73.237		79.7031	-448.968		79.6875	3129.15
	79.7969	-35.0911		79.7969	-56.1225		79.7969	-253.861		79.7969	27.706		79.7969	-435.325		79.7969	3063.73
	79.8906	-33.5461		79.8906	-52.671		79.8906	-285.091		79.9062	-17.167		79.8906	-422.175		79.8906	2997.32
	80	-31.9681		80	-49.548		80	-316.156		80	-62.533		80	-409.19		80	2931.57
	80.0938	-30.5216		80.0938	-46.2605		80.0938	-347.223		80.1094	-108.228		80.0938	-396.041		80.0938	2864.84
	80.2031	-29.1409		80.1875	-43.466		80.2031	-377.96		80.2031	-154.252		80.2031	-382.562		80.1875	2798.43
	80.2969	-27.826		80.2969	-39.6855		80.2969	-408.861		80.2969	-199.125		80.2969	-371.057		80.2969	2730.38
	80.3906	-26.3466		80.3906	-37.0555		80.3906	-439.435		80.4062	-243.998		80.3906	-358.236		80.3906	2662.66
	80.5	-25.0317		80.5	-33.7685		80.5	-469.843		80.5	-289.529		80.5	-346.729		80.5	2593.3
	80.5938	-23.7167		80.5938	-30.8095		80.5938	-500.416		80.6094	-334.731		80.5938	-334.731		80.5938	2523.28
	80.7031	-22.5004		80.6875	-28.1795		80.7031	-530.332		80.7031	-379.603		80.7031	-323.224		80.6875	2455.22
	80.7969	-21.1854		80.7969	-25.0565		80.7969	-560.411		80.7969	-425.298		80.7969	-312.212		80.7969	2385.2
	80.8906	-19.9033		80.8906	-22.427		80.8906	-589.997		80.9062	-469.843		80.8906	-301.199		80.8906	2314.52
	81	-18.7198		81	-19.797		81	-619.749		81	-514.388		81	-290.515		81	2243.19
	81.0938	-17.5364		81.0938	-16.838		81.0938	-649.171		81.1094	-558.603		81.0938	-279.666		81.0938	2174.15
	81.2031	-16.3858		81.1875	-14.3725		81.2031	-678.758		81.2031	-602.818		81.2031	-269.311		81.1875	2102.49
	81.2969	-15.2023		81.2969	-12.236		81.2969	-707.029		81.2969	-647.034		81.2969	-259.613		81.2969	2029.83
	81.3906	-14.2161		81.3906	-9.77		81.3906	-736.287		81.4062	-690.756		81.3906	-249.751		81.3906	1958.5
	81.5	-13.197		81.5	-7.469		81.5	-764.23		81.5	-734.315		81.5	-239.889		81.5	1886.17
	81.5938	-12.0464		81.5938	-4.839		81.5938	-792.666		81.6094	-777.873		81.5938	-230.52		81.5938	1813.19
	81.6875	-11.093		81.6875	-2.3735		81.7031	-820.609		81.7031	-820.938		81.7031	-220.822		81.6875	1741.86
	81.7969	-10.0411		81.7969	-1.0585		81.7969	-848.223		81.7969	-864.003		81.7969	-211.781		81.7969	1668.88
	81.8906	-8.9891		81.8906	1.078		81.8906	-876.167		81.9062	-906.246		81.8906	-202.905		81.8906	1595.57
	82	-8.1344		82	3.215		82	-903.452		82	-948.654		82	-194.03		82	1520.61
	82.0938	-7.2139		82.0938	5.352		82.0938	-930.573		82.1094	-991.061		82.0938	-185.482		82.0938	1447.96
	82.2031	-6.1619		82.1875	7.8175		82.2031	-957.201		82.2031	-1032.81		82.2031	-177.263		82.1875	1374.98
	82.2969	-5.3401		82.2969	9.461		82.2969	-983.007		82.2969	-1074.56		82.2969	-169.209		82.2969	1300.68
	82.3906	-4.4525		82.3906	10.9405		82.3906	-1009.31		82.4062	-1115.49		82.3906	-160.991		82.3906	1227.38
	82.5	-3.4334		82.5	13.0775		82.5	-1035.28		82.5	-1155.92		82.5	-153.266		82.5	1152.09
	82.5938	-2.6115		82.5938	15.0495		82.5938	-1060.75		82.6094	-1197.18		82.5938	-145.704		82.5938	1077.8
	82.7031	-1.6253		82.6875	16.6935		82.7031	-1085.9		82.7031	-1237.29		82.7031	-138.143		82.6875	1005.15
	82.7969	-0.8363		82.7969	18.666		82.7969	-1110.39		82.7969	-1277.56		82.7969	-130.911		82.7969	929.207
	82.8906	-0.0145		82.8906	20.3095		82.8906	-1135.05		82.9062	-1316.68		82.8906	-124.007		82.8906	854.582
	83	0.8731		83	21.789		83	-1159.05		83	-1355.47		83	-116.94		83	779.3
	83.0938	1.7936		83.0938	24.09		83.0938	-1183.54		83.1094	-1394.1		83.0938	-109.872		83.0938	704.676
	83.1875	2.6155		83.1875	25.405		83.2031	-1206.55		83.2031	-1432.56		83.2031	-103.79		83.1875	630.709
	83.2969	3.4044		83.2969	26.8845		83.2969	-1229.73		83.2969	-1470.69		83.2969	-97.051		83.2969	555.756
	83.3906	4.1605		83.3906	28.6925		83.3906	-1252.74		83.4062	-1508.66		83.3906	-90.805		83.3906	480.146
	83.5	5.0153		83.5	29.843		83.5	-1274.6		83.5	-1544.82		83.5	-84.559		83.5	405.522
	83.5938	5.8042		83.5938	31.3225		83.5938	-1296.95		83.6094	-1582.14		83.5938	-79.1345		83.5938	330.897
	83.6875	6.4946		83.6875	32.473		83.7031	-1318.98		83.7031	-1617.97		83.6875	-72.8885		83.6875	256.602
	83.7969	7.2507		83.7969	34.1165		83.7969	-1340.02		83.7969	-1654.13		83.7969	-67.3		83.7969	181.32
	83.8906	7.9082		83.8906	34.9385		83.8906	-1360.73		83.9062	-1689.63		83.8906	-62.04		83.8906	106.696
	84	8.6972		84	36.418		84	-1380.78		84	-1723.99		84	-56.616		84	31.743
	84.0938	9.4204		84.0938	36.911		84.0938	-1401.82		84.1094	-1758.67		84.0938	-51.027		84.0938	-40.909
	84.2031	10.045		84.1875	37.733		84.2031	-1421.05		84.2031	-1791.71		84.1875	-46.096		84.1875	-114.875
	84.2969	10.6696		84.2969	39.212		84.2969	-1439.79		84.2969	-1825.57		84.2969	-41.658		84.2969	-189.171
	84.3906	11.36		84.3906	39.541		84.3906	-1459.52		84.4062	-1858.44		84.3906	-36.3985		84.3906	-262.48
	84.5	11.9517		84.5	41.349		84.5	-1477.92		84.5	-1890.33		84.5	-31.796		84.5	-337.762
	84.5938	12.5763		84.5938	41.842		84.5938	-1495.84		84.6094	-1922.38		84.5938	-27.1935		84.5938	-410.742
	84.7031	13.2667		84.6875	42.4995		84.7031	-1513.43		84.7031	-1953.45		84.6875	-22.7555		84.6875	-484.709
	84.7969	13.8255		84.7969	43.486		84.7969	-1530.19		84.7969	-1984.35		84.7969	-18.482		84.7969	-557.689
	84.8906	14.3844		84.8906	44.6365		84.8906	-1547.45		84.9062	-2014.26		84.8906	-14.7015		84.8906	-630.999
	85	15.009		85	44.801		85	-1564.22		85	-2043.52		85	-10.592		85	-704.636
	85.0938	15.6336		85.0938	45.9515		85.0938	-1580.66		85.1094	-2072.94		85.0938	-6.976		85.0938	-775.973
	85.2031	16.1267		85.1875	46.773		85.2031	-1595.29		85.2031	-2101.05		85.2031	-2.7025		85.1875	-848.954
	85.2969	16.6527		85.2969	47.102		85.2969	-1610.74		85.2969	-2129.16		85.2969	-0.2365		85.2969	-921.934
	85.3906	17.1458		85.3906	47.924		85.3906	-1625.53		85.4062	-2156.44		85.3906	3.0505		85.3906	-994.257
	85.5	17.6389		85.5	48.088		85.5	-1639.99		85.5	-2182.91		85.5	6.5025		85.5	-1065.59
	85.5938	18.132		85.5938	48.5815		85.5938	-1653.8		85.6094	-2209.53		85.5938	9.6255		85.5938	-1135.94
	85.7031	18.5923		85.6875	48.91		85.7031	-1666.95		85.7031	-2234.52		85.7031	12.091		85.6875	-1207.28
	85.7969	18.9868		85.7969	49.8965		85.7969	-1680.43		85.7969	-2259.34		85.7969	14.8855		85.7969	-1278.62
	85.8906	19.4141		85.8906	50.225		85.8906	-1692.92		85.9062	-2283.67		85.8906	18.337		85.8906	-1348.31
	86	19.8744		86	50.5535		86	-1704.76		86	-2307.33		86	20.474		86	-1418.33
	86.0938	20.3017		86.0938	51.047		86.0938	-1716.59		86.1094	-2330.35		86.0938	22.9395		86.0938	-1487.37
	86.2031	20.7291		86.1875	51.3755		86.2031	-1728.42		86.2031	-2352.7		86.2031	25.5695		86.1875	-1556.4
	86.2969	21.1236		86.2969	51.7045		86.2969	-1738.78		86.2969	-2374.89		86.2969	27.706		86.2969	-1625.77
	86.3906	21.5181		86.3906	51.7045		86.3906	-1749.63		86.4062	-2396.09		86.3906	29.35		86.3906	-1693.16
	86.5	21.8797		86.5	52.033		86.5	-1759.98		86.5	-2416.64		86.5	31.3225		86.5	-1760.88
	86.5938	22.2742		86.5938	52.1975		86.5938	-1769.52		86.6094	-2436.36		86.5938	33.459		86.5938	-1827.61
	86.7031	22.6687		86.6875	52.033		86.7031	-1778.89		86.7031	-2455.92		86.6875	34.61		86.6875	-1894.35
	86.7969	22.9316		86.7969	52.033		86.7969	-1787.43		86.7969	-2474.83		86.7969	36.582		86.7969	-1961.08
	86.8906	23.2604		86.8906	52.362		86.8906	-1795.98		86.9062	-2493.07		86.8906	37.5685		86.8906	-2026.17
	87	23.5891		87	52.362		87	-1804.03		87	-2510.82		87	39.212		87	-2091.59
	87.0938	23.885		87.0938	52.526		87.0938	-1812.25		87.1094	-2527.92		87.0938	40.1985		87.0938	-2155.7
	87.2031	24.2137		87.1875	52.362		87.2031	-1819.49		87.2031	-2544.36		87.2031	41.1845		87.1875	-2219.14
	87.2969	24.411		87.2969	52.033		87.2969	-1826.22		87.2969	-2560.46		87.2969	41.6775		87.2969	-2282.26
	87.3906	24.674		87.3906	51.7045		87.3906	-1832.47		87.4062	-2575.59		87.3906	42.8285		87.3906	-2344.39
	87.5	24.937		87.5	51.3755		87.5	-1839.05		87.5	-2590.54		87.5	43.65		87.5	-2407.18
	87.5938	25.1671		87.5938	50.8825		87.5938	-1844.96		87.6094	-2604.84		87.5938	44.3075		87.5938	-2468
	87.7031	25.4301		87.6875	49.8965		87.7031	-1850.22		87.7031	-2617.83		87.7031	44.801		87.6875	-2527.83
	87.7969	25.5287		87.7969	49.0745		87.7969	-1855.81		87.7969	-2630.98		87.7969	45.1295		87.7969	-2587.99
	87.8906	25.7259		87.8906	47.595		87.8906	-1860.58		87.9062	-2643.63		87.8906	45.294		87.8906	-2645.85
	88	25.9232		88	46.609		88	-1865.18		88	-2655.8		88	45.9515		88	-2704.36
	88.0938	26.1862		88.0938	46.1155		88.0938	-1869.29		88.1094	-2666.97		88.0938	45.787		88.0938	-2762.22
	88.2031	26.3506		88.1875	44.965		88.2031	-1872.91		88.2031	-2678.48		88.2031	45.6225		88.1875	-2818.11
	88.2969	26.4821		88.2969	43.157		88.2969	-1876.36		88.2969	-2688.67		88.2969	45.4585		88.2969	-2873.99
	88.3906	26.4821		88.3906	41.1845		88.3906	-1879.81		88.4062	-2698.37		88.3906	44.801		88.3906	-2928.89
	88.5	26.6464		88.5	37.733		88.5	-1882.44		88.5	-2707.9		88.5	44.472		88.5	-2983.46
	88.5938	26.6464		88.5938	32.966		88.5938	-1884.58		88.6094	-2716.61		88.5938	44.3075		88.5938	-3036.06
	88.7031	26.8108		88.6875	27.8705		88.7031	-1887.21		88.7031	-2725.16		88.7031	43.65		88.6875	-3088.33
	88.7969	26.8437		88.7969	19.3235		88.7969	-1889.01		88.7969	-2733.22		88.7969	43.3215		88.7969	-3140.6
	88.8906	27.008		88.8906	10.6115		88.8906	-1890.33		88.9062	-2739.95		88.8906	42.335		88.8906	-3191.23
	89	27.008		89	0.092		89	-1891.81		89	-2747.02		89	40.6915		89	-3241.2
	89.0938	27.1067		89.0938	-11.907		89.0938	-1892.47		89.1094	-2753.43		89.0938	38.719		89.0938	-3288.86
	89.2031	27.0738		89.1875	-23.906		89.2031	-1892.47		89.2031	-2758.53		89.2031	35.4315		89.1875	-3336.2
	89.2969	27.2382		89.2969	-37.8775		89.2969	-1893.29		89.2969	-2764.28		89.2969	32.473		89.2969	-3383.21
	89.3906	27.3039		89.3906	-51.5205		89.3906	-1893.12		89.4062	-2768.72		89.3906	27.3775		89.3906	-3428.91
	89.5	27.271		89.5	-67.3		89.5	-1892.96		89.5	-2773.16		89.5	22.775		89.5	-3474.6
	89.5938	27.3039		89.5938	-83.5725		89.5938	-1892.14		89.6094	-2776.94		89.5938	18.1725		89.5938	-3517.01
	89.7031	27.3368		89.6875	-100.502		89.7031	-1890.99		89.7031	-2780.23		89.7031	13.0775		89.6875	-3560.07
	89.7969	27.3039		89.7969	-118.584		89.7969	-1889.51		89.7969	-2783.51		89.7969	6.1735		89.7969	-3601.49
	89.8906	27.2053		89.8906	-136.664		89.8906	-1887.7		89.9062	-2785.81		89.8906	-3.524		89.8906	-3642.59
	90	27.1067		90	-155.073		90	-1885.4		90	-2787.46		90	-15.03		90	-3683.02
	90.0938	26.9094		90.0938	-174.305		90.0938	-1883.75		90.1094	-2789.1		90.0938	-31.6315		90.0938	-3722.14
	90.2031	26.6135		90.1875	-192.55		90.2031	-1880.96		90.2031	-2789.92		90.2031	-51.6845		90.1875	-3758.63
	90.2969	26.4492		90.2969	-210.959		90.2969	-1877.84		90.2969	-2790.58		90.2969	-77.491		90.2969	-3797.09
	90.3906	26.2848		90.3906	-230.191		90.3906	-1874.88		90.4062	-2790.25		90.3906	-108.228		90.3906	-3831.94
	90.5	26.1862		90.5	-248.436		90.5	-1871.43		90.5	-2789.76		90.5	-143.897		90.5	-3867.12
	90.5938	25.7917		90.5938	-266.188		90.5938	-1867.65		90.5938	-2789.1		90.5938	-183.674		90.5938	-3901.96
	90.7031	25.2657		90.6875	-284.762		90.7031	-1863.21		90.7031	-2787.46		90.7031	-226.411		90.6875	-3934.51
	90.7969	24.6082		90.7969	-302.185		90.7969	-1858.77		90.7969	-2785.81		90.7969	-270.791		90.7969	-3966.39
	90.8906	23.622		90.8906	-319.28		90.8906	-1854.17		90.9062	-2783.68		90.8906	-319.28		90.8906	-3997.3
	91	22.2413		91	-336.375		91	-1849.24		91	-2781.21		91	-369.741		91	-4027.87
	91.0938	20.4003		91.0938	-351.825		91.0938	-1843.98		91.1094	-2778.42		91.0938	-423.49		91.0938	-4056.8
	91.2031	18.2307		91.1875	-367.276		91.2031	-1838.22		91.2031	-2774.8		91.2031	-479.377		91.1875	-4084.74
	91.2969	15.4692		91.2969	-381.74		91.2969	-1832.63		91.2969	-2770.36		91.2969	-537.399		91.2969	-4111.37
	91.3906	12.4119		91.3906	-396.534		91.3906	-1825.9		91.4062	-2766.09		91.3906	-597.558		91.3906	-4138.65
	91.5	9.0588		91.5	-410.341		91.5	-1819.81		91.5	-2761.32		91.5	-658.212		91.5	-4163.64
	91.5938	5.4098		91.5938	-422.668		91.5938	-1812.42		91.6094	-2756.39		91.5938	-719.521		91.5938	-4188.29
	91.7031	1.5635		91.6875	-434.668		91.7031	-1805.51		91.7031	-2749.98		91.7031	-780.667		91.6875	-4210.98
	91.7969	-2.48		91.7969	-446.338		91.7969	-1798.12		91.7969	-2744.23		91.7969	-841.484		91.7969	-4233.66
	91.8906	-7.0167		91.8906	-457.022		91.8906	-1790.06		91.9062	-2737.65		91.8906	-903.452		91.8906	-4256.02
	92	-11.619		92	-466.885		92	-1782.5		92	-2730.59		92	-963.94		92	-4276.07
	92.0938	-16.7145		92.0938	-476.582		92.0938	-1774.12		92.1094	-2722.86		92.0938	-1023.77		92.0938	-4295.46
	92.2031	-21.7443		92.1875	-485.458		92.2031	-1765.41		92.2031	-2715.3		92.2031	-1083.27		92.1875	-4314.2
	92.2969	-26.9384		92.2969	-493.019		92.2969	-1756.53		92.2969	-2707.25		92.2969	-1140.64		92.2969	-4331.62
	92.3906	-32.2968		92.3906	-500.58		92.3906	-1747.16		92.4062	-2698.2		92.3906	-1197.51		92.3906	-4349.05
	92.5	-37.5896		92.5	-506.827		92.5	-1737.96		92.5	-2688.84		92.5	-1251.42		92.5	-4364.83
	92.5938	-43.0795		92.5938	-513.237		92.5938	-1727.93		92.6094	-2679.3		92.5938	-1304.02		92.5938	-4380.28
	92.6875	-48.4051		92.6875	-518.496		92.7031	-1717.9		92.7031	-2669.11		92.7031	-1354.15		92.6875	-4395.4
	92.7969	-53.6321		92.7969	-523.428		92.7969	-1708.04		92.7969	-2658.1		92.7969	-1403.3		92.7969	-4408.55
	92.8906	-59.0892		92.8906	-527.702		92.8906	-1696.87		92.9062	-2647.58		92.8906	-1450.31		92.8906	-4420.71
	93	-64.3491		93	-531.317		93	-1686.51		93	-2635.74		93	-1494.53		93	-4433.2
	93.0938	-69.5432		93.0938	-534.605		93.0938	-1675		93.1094	-2624.07		93.0938	-1537.1		93.0938	-4444.05
	93.2031	-74.4743		93.1875	-537.399		93.2031	-1663.83		93.2031	-2611.75		93.2031	-1577.53		93.1875	-4455.23
	93.2969	-79.4383		93.2969	-538.879		93.2969	-1651.99		93.2969	-2599.09		93.2969	-1614.35		93.2969	-4464.11
	93.3906	-84.1064		93.3906	-541.179		93.3906	-1640.65		93.4062	-2585.12		93.3906	-1650.35		93.3906	-4472.32
	93.5	-88.7088		93.5	-542.659		93.5	-1627.83		93.5	-2572.3		93.5	-1682.89		93.5	-4480.54
	93.5938	-93.2782		93.5938	-542.988		93.5938	-1616		93.5938	-2558.16		93.5938	-1713.8		93.5938	-4487.78
	93.7031	-97.5848		93.6875	-543.974		93.7031	-1603.34		93.7031	-2543.86		93.7031	-1742.72		93.6875	-4494.35
	93.7969	-101.595		93.7969	-543.481		93.7969	-1591.01		93.7969	-2528.74		93.7969	-1769.02		93.7969	-4499.61
	93.8906	-105.606		93.8906	-543.645		93.8906	-1577.7		93.9062	-2513.95		93.8906	-1793.68		93.8906	-4503.56
	94	-109.156		94	-542.659		94	-1564.22		94	-2498.5		94	-1815.54		94	-4507.5
	94.0938	-112.805		94.0938	-541.344		94.0938	-1550.41		94.0938	-2482.22		94.0938	-1836.25		94.0938	-4512.43
	94.2031	-116.027		94.1875	-540.522		94.2031	-1537.1		94.2031	-2465.95		94.2031	-1854.5		94.1875	-4513.75
	94.2969	-119.183		94.2969	-538.221		94.2969	-1522.96		94.2969	-2449.68		94.2969	-1870.77		94.2969	-4515.72
	94.3906	-121.977		94.3906	-536.906		94.3906	-1508.66		94.4062	-2432.26		94.3906	-1885.07		94.3906	-4516.38
	94.5	-124.706		94.5	-534.112		94.5	-1494.86		94.5	-2415.33		94.5	-1897.89		94.5	-4516.38
	94.5938	-127.237		94.5938	-531.811		94.5938	-1480.23		94.6094	-2397.57		94.5938	-1908.74		94.5938	-4516.05
	94.6875	-129.506		94.6875	-529.016		94.7031	-1465.76		94.7031	-2379		94.7031	-1918.11		94.6875	-4514.73
	94.7969	-131.708		94.7969	-526.058		94.7969	-1450.97		94.7969	-2361.25		94.7969	-1925.67		94.7969	-4513.09
	94.8906	-133.582		94.8906	-523.264		94.8906	-1435.85		94.9062	-2342.51		94.8906	-1931.91		94.8906	-4509.8
	95	-135.488		95	-519.318		95	-1420.72		95	-2322.95		95	-1936.52		95	-4505.86
	95.0938	-137.066		95.0938	-516.196		95.0938	-1405.44		95.1094	-2303.55		95.0938	-1939.48		95.0938	-4501.91
	95.2031	-138.48		95.1875	-512.415		95.2031	-1390.32		95.2031	-2283.99		95.2031	-1940.95		95.1875	-4495.99
	95.2969	-139.762		95.2969	-508.799		95.2969	-1374.04		95.2969	-2263.94		95.2969	-1941.61		95.2969	-4490.73
	95.3906	-140.913		95.3906	-504.525		95.3906	-1358.92		95.4062	-2243.39		95.3906	-1941.28		95.3906	-4484.49
	95.5	-141.932		95.5	-500.416		95.5	-1343.31		95.5	-2223.18		95.5	-1939.15		95.5	-4476.93
	95.5938	-142.721		95.5938	-496.142		95.5938	-1327.2		95.6094	-2201.64		95.5938	-1935.69		95.5938	-4470.02
	95.7031	-143.51		95.6875	-492.197		95.7031	-1311.58		95.7031	-2181.1		95.7031	-1931.91		95.6875	-4461.15
	95.7969	-144.069		95.7969	-487.595		95.7969	-1295.64		95.7969	-2159.4		95.7969	-1926.65		95.7969	-4451.94
	95.8906	-144.66		95.8906	-483.322		95.8906	-1279.69		95.9062	-2137.7		95.8906	-1920.24		95.8906	-4440.77
	96	-145.022		96	-478.884		96	-1263.75		96	-2116.5		96	-1913.34		96	-4430.9
	96.0938	-145.285		96.0938	-473.952		96.0938	-1246.98		96.1094	-2094.15		96.0938	-1905.45		96.0938	-4419.07
	96.2031	-145.417		96.1875	-469.35		96.2031	-1231.04		96.2031	-2072.29		96.2031	-1897.07		96.1875	-4407.23
	96.2969	-145.482		96.2969	-464.748		96.2969	-1214.44		96.2969	-2049.93		96.2969	-1887.37		96.2969	-4393.76
	96.3906	-145.417		96.3906	-459.817		96.3906	-1198.33		96.4062	-2027.41		96.3906	-1877.34		96.3906	-4381.26
	96.5	-145.252		96.5	-455.05		96.5	-1182.55		96.5	-2004.73		96.5	-1866.99		96.5	-4366.47
	96.5938	-144.923		96.5938	-450.118		96.5938	-1165.46		96.6094	-1981.72		96.5938	-1855.48		96.5938	-4350.69
	96.7031	-144.529		96.6875	-445.023		96.7031	-1149.51		96.7031	-1959.04		96.7031	-1843.65		96.6875	-4335.24
	96.7969	-144.101		96.7969	-439.435		96.7969	-1133.08		96.7969	-1935.2		96.7969	-1830.83		96.7969	-4318.48
	96.8906	-143.608		96.8906	-434.668		96.8906	-1116.97		96.9062	-1912.85		96.8906	-1818.01		96.8906	-4301.71
	97	-142.951		97	-430.394		97	-1100.37		97	-1889.18		97	-1804.69		97	-4283.3
	97.0938	-142.293		97.0938	-425.135		97.0938	-1084.09		97.1094	-1865.84		97.0938	-1791.05		97.0938	-4265.55
	97.2031	-141.57		97.1875	-420.532		97.2031	-1067.99		97.2031	-1842.5		97.2031	-1776.91		97.1875	-4245.82
	97.2969	-140.88		97.2969	-415.272		97.2969	-1051.71		97.2969	-1818.83		97.2969	-1762.61		97.2969	-4225.44
	97.3906	-139.927		97.3906	-410.505		97.3906	-1035.44		97.4062	-1795.49		97.3906	-1747.16		97.3906	-4204.73
	97.5	-139.039		97.5	-405.245		97.5	-1019.33		97.5	-1771.98		97.5	-1732.37		97.5	-4183.69
	97.5938	-138.053		97.5938	-400.478		97.5938	-1002.9		97.6094	-1748.31		97.5938	-1716.43		97.5938	-4161.01
	97.7031	-137.066		97.6875	-395.384		97.7031	-987.116		97.7031	-1724.81		97.7031	-1701.47		97.6875	-4138.33
	97.7969	-136.014		97.7969	-390.945		97.7969	-971.337		97.7969	-1700.97		97.7969	-1685.2		97.7969	-4114.66
	97.8906	-134.93		97.8906	-385.685		97.8906	-955.393		97.9062	-1677.47		97.8906	-1668.76		97.8906	-4090
	98	-133.713		98	-381.083		98	-939.284		98	-1653.64		98	-1652.81		98	-4066
	98.0938	-132.596		98.0938	-376.317		98.0938	-923.341		98.1094	-1629.64		98.0938	-1636.05		98.0938	-4040.03
	98.2031	-131.215		98.1875	-371.221		98.2031	-907.726		98.2031	-1606.3		98.2031	-1619.45		98.1875	-4014.39
	98.2969	-130.097		98.2969	-366.125		98.2969	-892.11		98.2969	-1582.46		98.2969	-1602.68		98.2969	-3987.43
	98.3906	-128.749		98.3906	-361.851		98.3906	-876.495		98.4062	-1558.96		98.3906	-1585.92		98.3906	-3959.49
	98.5	-127.434		98.5	-356.592		98.5	-860.716		98.5	-1535.62		98.5	-1569.48		98.5	-3931.22
	98.5938	-126.087		98.5938	-351.825		98.5938	-845.101		98.6094	-1512.11		98.5938	-1552.06		98.5938	-3903.93
	98.7031	-124.772		98.6875	-347.387		98.7031	-829.814		98.7031	-1488.44		98.7031	-1535.45		98.6875	-3875.01
	98.7969	-123.522		98.7969	-343.278		98.7969	-814.528		98.7969	-1465.43		98.7969	-1518.69		98.7969	-3845.09
	98.8906	-122.043		98.8906	-338.84		98.8906	-800.227		98.9062	-1441.76		98.8906	-1501.76		98.8906	-3815.18
	99	-120.629		99	-334.731		99	-785.434		99	-1418.75		99	-1484.83		99	-3784.6
	99.0938	-119.314		99.0938	-329.964		99.0938	-769.983		99.1094	-1395.9		99.0938	-1467.73		99.0938	-3752.39
	99.2031	-117.868		99.1875	-326.019		99.2031	-756.176		99.2031	-1372.56		99.2031	-1451.46		99.1875	-3721.16
	99.2969	-116.323		99.2969	-321.745		99.2969	-740.889		99.2969	-1350.21		99.2969	-1434.2		99.2969	-3689.27
	99.3906	-114.942		99.3906	-317.471		99.3906	-726.59		99.4062	-1327.36		99.3906	-1417.77		99.3906	-3656.07
	99.5	-113.561		99.5	-313.198		99.5	-712.125		99.5	-1304.84		99.5	-1401		99.5	-3622.86
	99.5938	-112.016		99.5938	-308.76		99.5938	-697.989		99.6094	-1282.32		99.5938	-1384.4		99.5938	-3589
	99.6875	-110.537		99.6875	-305.473		99.7031	-684.182		99.7031	-1260.46		99.7031	-1368.45		99.6875	-3555.8
	99.7969	-109.091		99.7969	-301.199		99.7969	-670.868		99.7969	-1237.94		99.7969	-1352.18		99.7969	-3521.28
	99.8906	-107.71		99.8906	-297.748		99.8906	-656.239		99.9062	-1215.59		99.8906	-1335.74		99.8906	-3486.11
	100	-106.198		100	-293.966		100	-642.925		100	-1194.06		100	-1319.97		100	-3451.59
	100.094	-104.751		100.094	-290.68		100.094	-629.447		100.109	-1172.53		100.094	-1304.51		100.094	-3415.76
	100.188	-103.338		100.188	-287.557		100.203	-615.639		100.203	-1151.32		100.203	-1288.41		100.188	-3378.94
	100.297	-101.957		100.297	-283.611		100.297	-602.654		100.297	-1129.46		100.297	-1272.96		100.297	-3342.78
	100.391	-100.51		100.391	-280.488		100.391	-589.997		100.406	-1108.09		100.391	-1258		100.391	-3308.26
	100.5	-99.097		100.5	-276.708		100.5	-577.013		100.5	-1087.55		100.5	-1242.88		100.5	-3269.47
	100.594	-97.7491		100.594	-273.585		100.594	-564.027		100.609	-1066.67		100.594	-1228.08		100.594	-3233.31
	100.703	-96.4342		100.688	-270.955		100.703	-550.878		100.703	-1045.96		100.703	-1213.29		100.688	-3195.83
	100.797	-95.0863		100.797	-267.996		100.797	-539.207		100.797	-1025.58		100.797	-1199.32		100.797	-3158.03
	100.891	-93.7714		100.891	-264.545		100.891	-526.222		100.906	-1005.36		100.891	-1185.18		100.891	-3120.22
	101	-92.5221		101	-262.079		101	-514.716		101	-985.472		101	-1171.21		101	-3082.74
	101.094	-91.1743		101.094	-259.284		101.094	-502.224		101.109	-965.583		101.094	-1157.4		101.094	-3044.28
	101.203	-89.9251		101.188	-256.161		101.203	-490.389		101.203	-946.352		101.203	-1144.09		101.188	-3005.82
	101.297	-88.7745		101.297	-254.518		101.297	-479.048		101.297	-926.793		101.297	-1130.61		101.297	-2968.01
	101.391	-87.5253		101.391	-251.559		101.391	-467.542		101.406	-907.726		101.391	-1118.28		101.391	-2929.55
	101.5	-86.3747		101.5	-248.601		101.5	-455.543		101.5	-888.33		101.5	-1105.13		101.5	-2890.76
	101.594	-85.1912		101.594	-246.957		101.594	-444.53		101.609	-869.92		101.594	-1092.97		101.594	-2852.3
	101.703	-84.0406		101.703	-244.655		101.703	-434.01		101.703	-851.182		101.688	-1080.48		101.688	-2813.18
	101.797	-82.8243		101.797	-242.355		101.797	-422.833		101.797	-833.43		101.797	-1069.14		101.797	-2775.04
	101.891	-81.7066		101.891	-240.218		101.891	-411.985		101.906	-815.185		101.891	-1057.14		101.891	-2737.24
	102	-80.5231		102	-238.245		102	-401.63		102	-797.269		102	-1045.8		102	-2698.45
	102.094	-79.4054		102.094	-236.601		102.094	-391.11		102.109	-780.01		102.094	-1034.95		102.094	-2659.33
	102.203	-78.2877		102.188	-235.286		102.203	-381.083		102.203	-762.422		102.203	-1023.93		102.188	-2620.86
	102.297	-77.2028		102.297	-233.314		102.297	-370.892		102.297	-745.492		102.297	-1013.74		102.297	-2582.07
	102.391	-76.0851		102.391	-231.834		102.391	-360.701		102.406	-728.89		102.391	-1002.9		102.391	-2543.61
	102.5	-75.1975		102.5	-229.698		102.5	-350.51		102.5	-711.961		102.5	-992.869		102.5	-2504.49
	102.594	-74.1127		102.594	-228.712		102.594	-341.47		102.609	-695.524		102.594	-983.171		102.594	-2466.36
	102.703	-73.0607		102.688	-227.561		102.703	-331.937		102.703	-679.415		102.703	-974.295		102.688	-2429.21
	102.797	-72.206		102.797	-225.917		102.797	-322.403		102.797	-662.649		102.797	-965.091		102.797	-2390.09
	102.891	-71.2526		102.891	-224.767		102.891	-313.527		102.906	-647.856		102.891	-956.379		102.891	-2352.61
	103	-70.2993		103	-223.616		103	-304.486		103	-631.419		103	-947.668		103	-2314.81
	103.094	-69.3788		103.094	-222.958		103.094	-294.953		103.094	-616.462		103.094	-939.613		103.094	-2277
	103.203	-68.5241		103.203	-222.137		103.203	-286.899		103.203	-601.34		103.203	-931.559		103.188	-2239.85
	103.297	-67.6036		103.297	-221.15		103.297	-278.351		103.297	-586.381		103.297	-924.491		103.297	-2201.72
	103.391	-66.7817		103.391	-220.493		103.391	-269.969		103.406	-572.082		103.391	-917.095		103.391	-2165.89
	103.5	-65.9928		103.5	-219.672		103.5	-261.75		103.5	-557.617		103.5	-910.191		103.5	-2127.75
	103.594	-65.138		103.594	-219.507		103.594	-253.367		103.609	-543.481		103.594	-903.452		103.594	-2091.26
	103.703	-64.3162		103.688	-218.85		103.703	-245.149		103.703	-529.345		103.703	-897.206		103.688	-2055.1
	103.797	-63.7573		103.797	-218.52		103.797	-237.752		103.797	-515.538		103.797	-891.124		103.797	-2018.94
	103.891	-62.9026		103.891	-218.192		103.891	-229.698		103.906	-502.717		103.891	-885.042		103.891	-1982.78
	104	-62.278		104	-218.192		104	-221.808		104	-488.91		104	-879.783		104	-1946.62
	104.094	-61.5876		104.094	-217.863		104.094	-214.247		104.109	-475.925		104.094	-874.851		104.094	-1911.44
	104.203	-60.9302		104.188	-217.863		104.203	-207.344		104.203	-462.775		104.203	-869.92		104.188	-1876.92
	104.297	-60.3713		104.297	-218.357		104.297	-199.782		104.297	-450.447		104.297	-865.646		104.297	-1840.76
	104.391	-59.7467		104.391	-218.85		104.391	-192.714		104.406	-438.12		104.391	-861.208		104.391	-1807.23
	104.5	-59.2536		104.5	-218.85		104.5	-185.482		104.5	-425.956		104.5	-857.264		104.5	-1771.4
	104.594	-58.629		104.594	-219.178		104.594	-179.072		104.609	-414.122		104.594	-853.648		104.594	-1738.53
	104.703	-58.1359		104.688	-219.672		104.703	-172.661		104.703	-401.958		104.703	-850.36		104.688	-1704.66
	104.797	-57.6428		104.797	-220.493		104.797	-166.087		104.797	-390.123		104.797	-847.566		104.797	-1671.79
	104.891	-57.1496		104.891	-221.15		104.891	-159.347		104.906	-378.782		104.891	-844.771		104.891	-1638.26
	105	-56.7223		105	-222.137		105	-153.43		105	-367.933		105	-842.471		105	-1605.06
	105.094	-56.2292		105.094	-222.794		105.094	-146.855		105.109	-356.592		105.094	-840.333		105.094	-1573.5
	105.203	-55.8347		105.188	-224.109		105.203	-141.267		105.203	-346.072		105.203	-839.019		105.188	-1540.3
	105.297	-55.4073		105.297	-224.767		105.297	-135.185		105.297	-335.06		105.297	-837.211		105.297	-1510.05
	105.391	-55.1443		105.391	-226.411		105.391	-128.939		105.406	-325.197		105.391	-836.06		105.391	-1478.16
	105.5	-54.7827		105.5	-227.397		105.5	-123.679		105.5	-315.006		105.5	-834.909		105.5	-1446.28
	105.594	-54.3882		105.594	-228.876		105.594	-118.255		105.594	-304.815		105.594	-834.252		105.594	-1416.69
	105.703	-54.1252		105.688	-230.356		105.703	-112.666		105.703	-295.118		105.703	-834.252		105.688	-1386.12
	105.797	-53.7965		105.797	-231.671		105.797	-107.406		105.797	-285.584		105.797	-834.252		105.797	-1355.87
	105.891	-53.5006		105.891	-233.807		105.891	-102.475		105.906	-275.721		105.891	-834.252		105.891	-1325.63
	106	-53.2705		106	-235.122		106	-97.051		106	-266.681		106	-834.909		106	-1297.68
	106.094	-53.1061		106.094	-236.766		106.094	-92.613		106.109	-256.983		106.094	-836.06		106.094	-1268.1
	106.203	-52.8103		106.188	-238.738		106.203	-86.86		106.203	-248.601		106.203	-837.375		106.188	-1239.83
	106.297	-52.7445		106.297	-240.71		106.297	-82.5865		106.297	-239.725		106.297	-838.69		106.297	-1211.88
	106.391	-52.5801		106.391	-242.519		106.391	-77.3265		106.406	-231.671		106.391	-840.333		106.391	-1183.94
	106.5	-52.4158		106.5	-244.655		106.5	-73.546		106.5	-222.958		106.5	-842.141		106.5	-1157.31
	106.594	-52.35		106.594	-246.957		106.594	-69.2725		106.609	-214.576		106.594	-844.936		106.594	-1129.37
	106.703	-52.2514		106.688	-248.929		106.703	-64.9985		106.703	-206.686		106.703	-847.402		106.688	-1103.07
	106.797	-52.1528		106.797	-251.724		106.797	-60.0675		106.797	-198.797		106.797	-850.032		106.797	-1076.44
	106.891	-52.2185		106.891	-253.367		106.891	-56.1225		106.906	-191.235		106.891	-853.319		106.891	-1050.47
	107	-52.1528		107	-256.49		107	-52.342		107	-183.51		107	-857.264		107	-1025.82
	107.094	-52.1528		107.094	-258.791		107.094	-48.233		107.109	-176.935		107.094	-860.716		107.094	-999.846
	107.203	-52.2514		107.188	-261.092		107.203	-44.1235		107.203	-169.209		107.203	-864.989		107.188	-976.505
	107.297	-52.2514		107.297	-264.051		107.297	-40.8365		107.297	-162.306		107.297	-869.427		107.297	-949.877
	107.391	-52.3829		107.391	-266.353		107.391	-37.0555		107.406	-155.567		107.391	-873.701		107.391	-926.208
	107.5	-52.5473		107.5	-269.311		107.5	-33.604		107.5	-148.663		107.5	-878.467		107.5	-903.525
	107.594	-52.6788		107.594	-272.599		107.594	-30.3165		107.609	-141.924		107.594	-884.221		107.594	-879.526
	107.703	-52.8103		107.688	-275.558		107.703	-26.7005		107.703	-135.513		107.703	-889.644		107.688	-856.515
	107.797	-52.9746		107.797	-278.516		107.797	-23.2485		107.797	-129.268		107.797	-895.562		107.797	-834.16
	107.891	-53.2048		107.891	-281.967		107.891	-19.961		107.906	-123.022		107.891	-901.315		107.891	-811.806
	108	-53.402		108	-285.42		108	-17.167		108	-117.433		108	-907.561		108	-789.452
	108.094	-53.6321		108.094	-288.378		108.094	-14.208		108.109	-111.351		108.094	-914.136		108.094	-768.412
	108.203	-53.9609		108.188	-291.83		108.203	-11.2495		108.203	-105.269		108.203	-921.039		108.188	-747.701
	108.297	-54.191		108.297	-294.788		108.297	-8.4555		108.297	-100.174		108.297	-928.271		108.297	-726.662
	108.391	-54.6183		108.391	-299.062		108.391	-5.168		108.406	-94.0925		108.391	-935.668		108.391	-704.965
	108.5	-55.0457		108.5	-302.678		108.5	-2.3735		108.5	-88.668		108.5	-943.722		108.5	-686.227
	108.594	-55.4731		108.594	-306.295		108.594	-0.5655		108.609	-83.9015		108.594	-951.448		108.594	-665.845
	108.703	-55.9991		108.688	-310.075		108.703	2.393		108.703	-78.806		108.703	-959.667		108.688	-647.436
	108.797	-56.3278		108.797	-314.513		108.797	4.6945		108.797	-74.039		108.797	-968.378		108.797	-628.697
	108.891	-56.8538		108.891	-318.129		108.891	7.653		108.906	-69.2725		108.891	-977.418		108.891	-609.302
	109	-57.4126		109	-322.403		109	9.954		109	-64.9985		109	-986.458		109	-591.55
	109.094	-57.9057		109.094	-326.841		109.094	11.9265		109.109	-60.232		109.094	-995.499		109.094	-572.483
	109.203	-58.5632		109.188	-331.279		109.203	14.392		109.203	-55.465		109.203	-1005.36		109.188	-555.388
	109.297	-59.0892		109.297	-335.717		109.297	16.529		109.297	-51.1915		109.297	-1015.39		109.297	-538.294
	109.391	-59.8124		109.391	-340.155		109.391	18.83		109.406	-46.918		109.391	-1025.25		109.391	-520.542
	109.5	-60.4042		109.5	-344.921		109.5	20.8025		109.5	-43.302		109.5	-1035.77		109.5	-504.105
	109.594	-61.0945		109.594	-349.36		109.594	22.775		109.594	-38.6995		109.594	-1045.96		109.594	-487.996
	109.703	-61.7849		109.688	-353.633		109.703	24.7475		109.703	-35.2475		109.703	-1057.3		109.688	-473.532
	109.797	-62.5081		109.797	-358.236		109.797	27.049		109.797	-31.303		109.797	-1068.81		109.797	-456.108
	109.891	-63.2971		109.891	-363.331		109.891	28.3635		109.906	-27.5225		109.891	-1079.49		109.891	-441.315
	110	-64.0532		110	-368.426		110	29.6785		110	-23.906		110	-1091.98		110	-426.193
	110.094	-64.9737		110.094	-373.687		110.094	31.487		110.109	-20.783		110.094	-1103.49		110.094	-411.4
	110.203	-65.7955		110.188	-378.782		110.203	32.8015		110.203	-17.167		110.203	-1115.49		110.188	-396.606
	110.297	-66.6503		110.297	-384.37		110.297	34.281		110.297	-13.8795		110.297	-1128.15		110.297	-382.799
	110.391	-67.5707		110.391	-389.63		110.391	35.925		110.406	-10.592		110.391	-1141.3		110.391	-368.992
	110.5	-68.5569		110.5	-395.384		110.5	37.0755		110.5	-7.3045		110.5	-1154.61		110.5	-355.514
	110.594	-69.4445		110.594	-400.972		110.594	38.5545		110.594	-4.839		110.594	-1168.25		110.594	-341.378
	110.703	-70.3321		110.688	-406.231		110.703	39.212		110.703	-2.3735		110.703	-1181.57		110.688	-328.228
	110.797	-71.417		110.797	-412.478		110.797	40.034		110.797	0.4205		110.797	-1195.7		110.797	-315.407
	110.891	-72.3375		110.891	-418.395		110.891	41.5135		110.906	2.8865		110.891	-1210		110.891	-303.244
	111	-73.2908		111	-424.312		111	42.335		111	5.352		111	-1224.8		111	-292.067
	111.094	-74.277		111.094	-430.558		111.094	42.8285		111.109	8.146		111.094	-1239.26		111.094	-279.575
	111.203	-75.2961		111.188	-436.476		111.203	44.472		111.203	10.283		111.203	-1254.55		111.188	-267.411
	111.297	-76.2824		111.297	-442.558		111.297	44.965		111.297	12.7485		111.297	-1270.33		111.297	-256.234
	111.391	-77.4001		111.391	-449.79		111.391	45.4585		111.406	14.721		111.391	-1285.78		111.391	-245.057
	111.5	-78.3534		111.5	-456.036		111.5	46.4445		111.5	17.022		111.5	-1301.88		111.5	-233.88
	111.594	-79.4711		111.594	-462.118		111.594	47.102		111.609	18.9945		111.594	-1318.32		111.594	-223.031
	111.703	-80.6217		111.688	-469.185		111.703	47.4305		111.703	21.296		111.703	-1334.76		111.688	-212.183
	111.797	-81.6737		111.797	-475.76		111.797	48.088		111.797	22.611		111.797	-1352.02		111.797	-201.334
	111.891	-82.8572		111.891	-482.171		111.891	48.088		111.906	24.7475		111.891	-1369.11		111.891	-192.129
	112	-84.0078		112	-489.238		112	48.7455		112	25.898		112	-1386.37		112	-182.267
	112.094	-85.2241		112.094	-496.142		112.094	48.91		112.109	27.542		112.094	-1404.45		112.094	-172.734
	112.203	-86.4076		112.188	-503.704		112.203	48.91		112.203	28.857		112.203	-1422.37		112.188	-163.529
	112.297	-87.6897		112.297	-511.1		112.297	49.239		112.297	30.172		112.297	-1440.61		112.297	-154.324
	112.391	-88.9389		112.391	-517.839		112.391	49.403		112.406	30.9935		112.391	-1459.84		112.391	-144.462
	112.5	-90.2867		112.5	-525.4		112.5	48.7455		112.5	32.8015		112.5	-1478.58		112.5	-136.572
	112.594	-91.7003		112.594	-532.633		112.594	49.403		112.609	33.295		112.594	-1497.48		112.594	-128.682
	112.703	-92.8838		112.688	-540.358		112.703	48.91		112.703	34.1165		112.703	-1517.37		112.688	-120.464
	112.797	-94.3631		112.797	-548.083		112.797	49.0745		112.797	34.774		112.797	-1537.1		112.797	-112.245
	112.891	-95.7767		112.891	-555.48		112.891	48.91		112.906	36.089		112.891	-1557.48		112.891	-104.027
	113	-97.3218		113	-563.534		113	48.5815		113	36.582		113	-1577.7		113	-96.795
	113.094	-98.8668		113.094	-571.424		113.094	48.088		113.109	36.911		113.094	-1599.07		113.094	-89.562
	113.203	-100.346		113.188	-579.149		113.203	47.7595		113.203	37.0755		113.203	-1619.45		113.188	-81.673
	113.297	-101.924		113.297	-587.368		113.297	46.9375		113.297	37.2395		113.297	-1640.98		113.297	-74.44
	113.391	-103.568		113.391	-595.422		113.391	45.9515		113.406	37.897		113.391	-1662.51		113.391	-67.865
	113.5	-105.212		113.5	-603.476		113.5	44.801		113.5	38.0615		113.5	-1684.54		113.5	-60.633
	113.594	-106.921		113.594	-611.859		113.594	42.335		113.594	38.0615		113.594	-1706.89		113.594	-54.058
	113.703	-108.532		113.688	-620.406		113.703	40.363		113.703	38.0615		113.703	-1728.92		113.688	-48.141
	113.797	-110.208		113.797	-628.461		113.797	38.5545		113.797	38.0615		113.797	-1751.93		113.797	-42.224
	113.891	-112.016		113.891	-636.679		113.891	36.582		113.906	37.733		113.891	-1775.11		113.891	-36.306
	114	-113.825		114	-645.555		114	34.61		114	37.404		114	-1797.95		114	-29.731
	114.094	-115.764		114.094	-653.774		114.094	30.8295		114.109	36.7465		114.094	-1821.95		114.094	-25.458
	114.188	-117.539		114.188	-662.649		114.203	26.3915		114.203	36.7465		114.203	-1845.13		114.188	-20.198
	114.297	-119.413		114.297	-670.868		114.297	20.3095		114.297	35.4315		114.297	-1869.95		114.297	-14.609
	114.391	-121.254		114.391	-680.402		114.391	11.7625		114.406	34.61		114.391	-1894.27		114.391	-9.021
	114.5	-123.227		114.5	-689.77		114.5	1.5715		114.5	32.3085		114.5	-1919.26		114.5	-5.076
	114.594	-125.265		114.594	-697.989		114.594	-11.5785		114.609	29.843		114.594	-1944.41		114.594	-0.802
	114.688	-127.171		114.688	-707.029		114.703	-27.6865		114.703	26.227		114.703	-1969.39		114.688	4.129
	114.797	-129.21		114.797	-716.399		114.797	-46.425		114.797	22.775		114.797	-1994.87		114.797	8.731
	114.891	-131.215		114.891	-725.11		114.891	-67.3		114.906	19.8165		114.891	-2020.67		114.891	12.676
	115	-133.319		115	-734.315		115	-89.49		115	16.2005		115	-2046.64		115	16.621
	115.094	-135.521		115.094	-743.519		115.094	-113.159		115.109	11.105		115.094	-2073.44		115.094	20.566
	115.188	-137.724		115.188	-752.724		115.203	-138.637		115.203	3.708		115.203	-2099.24		115.188	24.511
	115.297	-139.828		115.297	-761.929		115.297	-165.264		115.297	-4.346		115.297	-2126.69		115.297	28.127
	115.391	-141.998		115.391	-771.134		115.391	-193.701		115.406	-16.674		115.391	-2153.81		115.391	31.743
	115.5	-144.332		115.5	-780.667		115.5	-223.452		115.5	-32.4535		115.5	-2180.77		115.5	34.373
	115.594	-146.469		115.594	-790.694		115.594	-254.682		115.609	-51.6845		115.594	-2208.38		115.594	37.66
	115.703	-148.704		115.688	-799.077		115.703	-286.406		115.703	-75.0255		115.703	-2235.83		115.688	40.29
	115.797	-151.137		115.797	-807.952		115.797	-318.293		115.797	-102.804		115.797	-2263.61		115.797	43.249
	115.891	-153.306		115.891	-817.322		115.891	-350.675		115.906	-133.213		115.891	-2292.21		115.891	46.536
	116	-155.607		116	-826.855		116	-382.891		116	-165.758		116	-2320.16		116	48.18
	116.094	-158.007		116.094	-836.06		116.094	-415.437		116.109	-200.44		116.094	-2348.92		116.094	50.81
	116.203	-160.374		116.188	-845.264		116.203	-448.31		116.203	-237.259		116.203	-2377.68		116.188	52.783
	116.297	-162.774		116.297	-854.47		116.297	-480.034		116.297	-276.708		116.297	-2405.63		116.297	55.412
	116.391	-165.141		116.391	-863.016		116.391	-511.757		116.406	-316.978		116.391	-2435.05		116.391	56.399
	116.5	-167.541		116.5	-872.55		116.5	-542.823		116.5	-360.043		116.5	-2463.81		116.5	58.371
	116.594	-169.908		116.594	-881.261		116.594	-573.561		116.609	-405.245		116.594	-2492.91		116.594	59.686
	116.703	-172.406		116.688	-889.973		116.703	-602.983		116.703	-451.105		116.703	-2522		116.688	61.33
	116.797	-174.806		116.797	-899.178		116.797	-631.748		116.797	-497.95		116.797	-2550.93		116.797	61.987
	116.891	-177.173		116.891	-908.712		116.891	-659.855		116.906	-544.796		116.891	-2580.68		116.891	62.974
	117	-179.737		117	-916.765		117	-685.826		117	-591.806		117	-2609.45		117	63.96
	117.094	-182.235		117.094	-925.641		117.094	-712.125		117.109	-639.473		117.094	-2639.69		117.094	64.288
	117.203	-184.602		117.188	-933.202		117.203	-736.452		117.203	-686.154		117.203	-2668.78		117.188	65.275
	117.297	-187.035		117.297	-941.75		117.297	-759.299		117.297	-733		117.297	-2697.88		117.297	65.932
	117.391	-189.632		117.391	-950.297		117.391	-782.311		117.406	-778.694		117.391	-2727.46		117.391	66.261
	117.5	-192.098		117.5	-958.515		117.5	-803.021		117.5	-823.239		117.5	-2756.72		117.5	66.59
	117.594	-194.596		117.594	-966.405		117.594	-823.074		117.609	-867.784		117.594	-2786.14		117.594	66.59
	117.703	-197.16		117.688	-974.46		117.703	-841.484		117.703	-910.027		117.703	-2815.4		117.688	66.59
	117.797	-199.79		117.797	-982.514		117.797	-858.578		117.797	-952.434		117.797	-2844.82		117.797	65.603
	117.891	-202.256		117.891	-989.253		117.891	-874.687		117.906	-991.883		117.891	-2873.42		117.891	66.261
	118	-204.853		118	-997.471		118	-889.48		118	-1030.02		118	-2902.68		118	65.603
	118.094	-207.483		118.094	-1004.87		118.094	-903.616		118.109	-1067.99		118.094	-2931.61		118.094	65.275
	118.188	-209.948		118.188	-1011.77		118.203	-916.273		118.203	-1103.16		118.188	-2960.05		118.188	63.96
	118.297	-212.644		118.297	-1018.51		118.297	-927.285		118.297	-1137.35		118.297	-2988.48		118.297	63.302
	118.391	-215.142		118.391	-1026.24		118.391	-938.134		118.406	-1169.07		118.391	-3016.75		118.391	62.645
	118.5	-217.739		118.5	-1031.83		118.5	-947.996		118.5	-1198.99		118.5	-3045.02		118.5	61.001
	118.594	-220.304		118.594	-1038.4		118.594	-955.721		118.609	-1227.75		118.594	-3072.97		118.594	60.015
	118.688	-222.868		118.688	-1043.66		118.703	-962.953		118.703	-1254.38		118.703	-3100.58		118.688	58.7
	118.797	-225.399		118.797	-1049.91		118.797	-969.693		118.797	-1279.69		118.797	-3127.87		118.797	56.07
	118.891	-228.062		118.891	-1055.33		118.891	-975.282		118.906	-1303.2		118.891	-3155.15		118.891	52.454
	119	-230.494		119	-1060.92		119	-979.884		119	-1324.24		119	-3181.61		119	48.838
	119.094	-233.091		119.094	-1066.01		119.094	-983.171		119.109	-1344.46		119.094	-3207.91		119.094	42.592
	119.203	-235.491		119.188	-1070.62		119.203	-986.458		119.203	-1362.7		119.203	-3234.38		119.188	37.003
	119.297	-238.023		119.297	-1074.89		119.297	-988.76		119.297	-1378.97		119.297	-3259.36		119.297	30.757
	119.391	-240.422		119.391	-1079.16		119.391	-990.075		119.406	-1394.26		119.391	-3284.51		119.391	24.511
	119.5	-242.855		119.5	-1082.62		119.5	-990.404		119.5	-1407.9		119.5	-3309		119.5	17.936
	119.594	-245.353		119.594	-1086.72		119.594	-990.568		119.609	-1419.9		119.594	-3333		119.594	6.759
	119.688	-247.688		119.688	-1090.18		119.703	-990.404		119.703	-1430.75		119.703	-3356.67		119.688	-6.72
	119.797	-250.054		119.797	-1092.97		119.797	-989.088		119.797	-1439.96		119.797	-3379.19		119.797	-24.472
	119.891	-252.356		119.891	-1095.93		119.891	-986.952		119.906	-1448.01		119.891	-3401.54		119.891	-45.84
	120	-254.624		120	-1098.23		120	-984.486		120	-1454.26		120	-3423.24		120	-74.769
	120.094	-256.925		120.094	-1100.04		120.094	-981.363		120.109	-1460.01		120.094	-3443.95		120.094	-109.944
	120.188	-259.029		120.188	-1101.68		120.203	-978.404		120.203	-1464.45		120.203	-3464.82		120.188	-152.352
	120.297	-261.33		120.297	-1103		120.297	-973.802		120.297	-1467.73		120.297	-3484.22		120.297	-199.362
	120.391	-263.401		120.391	-1104.15		120.391	-969.693		120.406	-1469.87		120.391	-3503.45		120.391	-251.96
	120.5	-265.472		120.5	-1104.64		120.5	-965.748		120.5	-1471.19		120.5	-3521.37		120.5	-305.545
	120.594	-267.576		120.594	-1104.97		120.594	-960.488		120.609	-1471.02		120.594	-3538.95		120.594	-364.39
	120.703	-269.582		120.688	-1104.97		120.703	-954.899		120.703	-1469.87		120.703	-3555.39		120.688	-425.864
	120.797	-271.521		120.797	-1104.15		120.797	-949.146		120.797	-1468.39		120.797	-3570.68		120.797	-492.27
	120.891	-273.461		120.891	-1103.82		120.891	-942.572		120.906	-1466.09		120.891	-3585.63		120.891	-560.977
	121	-275.236		121	-1102.01		121	-935.997		121	-1462.64		121	-3599.44		121	-634.286
	121.094	-277.143		121.094	-1100.7		121.094	-929.915		121.109	-1458.53		121.094	-3612.75		121.094	-708.253
	121.203	-278.852		121.188	-1099.05		121.203	-922.683		121.203	-1453.93		121.203	-3625.58		121.188	-783.534
	121.297	-280.594		121.297	-1096.75		121.297	-915.451		121.297	-1448.17		121.297	-3636.26		121.297	-862.103
	121.391	-282.172		121.391	-1094.61		121.391	-908.218		121.406	-1441.6		121.391	-3646.45		121.391	-940.015
	121.5	-283.849		121.5	-1091.49		121.5	-900.658		121.5	-1435.19		121.5	-3655.98		121.5	-1017.93
	121.594	-285.394		121.594	-1088.2		121.594	-892.768		121.609	-1428.29		121.594	-3664.04		121.594	-1095.18
	121.703	-286.709		121.688	-1084.59		121.703	-885.371		121.703	-1420.23		121.703	-3671.43		121.688	-1172.43
	121.797	-288.09		121.797	-1080.97		121.797	-877.153		121.797	-1411.68		121.797	-3677.35		121.797	-1250.02
	121.891	-289.405		121.891	-1076.04		121.891	-868.605		121.906	-1402.97		121.891	-3682.45		121.891	-1325.3
	122	-290.654		122	-1071.93		122	-860.386		122	-1393.6		122	-3686.72		122	-1400.58
	122.094	-291.837		122.094	-1066.84		122.094	-852.332		122.109	-1383.74		122.094	-3689.51		122.094	-1471.92
	122.203	-292.758		122.188	-1061.58		122.203	-843.457		122.203	-1374.21		122.203	-3690.83		122.188	-1542.27
	122.297	-293.678		122.297	-1055.49		122.297	-835.238		122.297	-1363.52		122.297	-3691.82		122.297	-1611.96
	122.391	-294.632		122.391	-1049.74		122.391	-826.362		122.406	-1353		122.391	-3691.32		122.391	-1677.71
	122.5	-295.454		122.5	-1043.66		122.5	-817.979		122.5	-1341.99		122.5	-3689.84		122.5	-1741.48
	122.594	-296.177		122.594	-1036.92		122.594	-808.774		122.609	-1330.65		122.594	-3686.56		122.594	-1802.63
	122.703	-296.801		122.688	-1029.52		122.703	-800.227		122.703	-1319.47		122.703	-3682.61		122.688	-1861.15
	122.797	-297.393		122.797	-1022.78		122.797	-791.351		122.797	-1307.97		122.797	-3677.52		122.797	-1915.72
	122.891	-297.755		122.891	-1014.57		122.891	-782.311		122.906	-1295.8		122.891	-3670.94		122.891	-1967.99
	123	-298.083		123	-1006.68		123	-773.27		123	-1284.13		123	-3663.38		123	-2018.94
	123.094	-298.445		123.094	-998.457		123.094	-764.723		123.109	-1271.64		123.094	-3654.83		123.094	-2064.96
	123.203	-298.577		123.188	-989.418		123.203	-755.519		123.203	-1259.31		123.203	-3644.81		123.188	-2108.36
	123.297	-298.511		123.297	-980.87		123.297	-746.971		123.297	-1247.48		123.297	-3634.12		123.297	-2149.45
	123.391	-298.609		123.391	-971.501		123.391	-738.26		123.406	-1234.66		123.391	-3621.8		123.391	-2188.24
	123.5	-298.511		123.5	-961.145		123.5	-729.548		123.5	-1222		123.5	-3608.65		123.5	-2223.42
	123.594	-298.215		123.594	-951.941		123.594	-720.343		123.609	-1209.84		123.594	-3593.85		123.594	-2256.62
	123.703	-297.952		123.688	-941.257		123.703	-711.961		123.703	-1197.18		123.703	-3578.4		123.688	-2286.53
	123.797	-297.492		123.797	-931.394		123.797	-703.085		123.797	-1183.7		123.797	-3561.31		123.797	-2313.49
	123.891	-296.999		123.891	-920.382		123.891	-694.537		123.906	-1171.38		123.891	-3543.56		123.891	-2338.8
	124	-296.374		124	-909.04		124	-686.154		124	-1158.72		124	-3524.49		124	-2361.49
	124.094	-295.585		124.094	-898.192		124.094	-677.279		124.094	-1145.73		124.094	-3504.11		124.094	-2380.88
	124.203	-294.763		124.188	-886.686		124.203	-669.224		124.203	-1133.24		124.203	-3482.74		124.188	-2398.31
	124.297	-293.843		124.297	-874.523		124.297	-661.17		124.297	-1120.09		124.297	-3459.89		124.297	-2414.41
	124.391	-292.856		124.391	-862.524		124.391	-652.458		124.406	-1107.43		124.391	-3436.39		124.391	-2427.24
	124.5	-291.706		124.5	-850.196		124.5	-644.24		124.5	-1095.44		124.5	-3411.73		124.5	-2438.41
	124.594	-290.457		124.594	-838.197		124.594	-636.514		124.594	-1082.45		124.594	-3385.43		124.594	-2446.96
	124.703	-289.142		124.688	-824.718		124.703	-628.461		124.703	-1069.96		124.688	-3358.64		124.688	-2455.18
	124.797	-287.728		124.797	-811.733		124.797	-621.063		124.797	-1057.63		124.797	-3330.7		124.797	-2460.11
	124.891	-286.282		124.891	-798.091		124.891	-613.174		124.906	-1045.3		124.891	-3301.44		124.891	-2463.07
	125	-284.572		125	-784.941		125	-605.778		125	-1033.47		125	-3271.36		125	-2465.7
	125.094	-282.928		125.094	-770.805		125.094	-598.71		125.109	-1021.14		125.094	-3240.29		125.094	-2465.04
	125.203	-281.12		125.188	-757.491		125.203	-590.984		125.203	-1009.8		125.203	-3208.24		125.188	-2463.73
	125.297	-279.279		125.297	-742.534		125.297	-583.916		125.297	-997.143		125.297	-3175.37		125.297	-2460.77
	125.391	-277.274		125.391	-728.562		125.391	-577.013		125.406	-986.13		125.391	-3141.02		125.391	-2456.49
	125.5	-275.302		125.5	-713.933		125.5	-570.602		125.5	-974.46		125.5	-3105.35		125.5	-2451.23
	125.594	-273.132		125.594	-699.304		125.594	-563.698		125.609	-963.118		125.594	-3070.17		125.594	-2444
	125.703	-270.765		125.688	-684.182		125.703	-556.466		125.703	-951.941		125.703	-3033.52		125.688	-2435.78
	125.797	-268.431		125.797	-668.567		125.797	-549.891		125.797	-940.435		125.797	-2995.88		125.797	-2425.92
	125.891	-266.064		125.891	-653.774		125.891	-543.809		125.906	-929.587		125.891	-2957.91		125.891	-2416.06
	126	-263.632		126	-637.83		126	-537.399		126	-918.903		126	-2918.3		126	-2404.22
	126.094	-261.034		126.094	-621.885		126.094	-531.975		126.109	-908.547		126.094	-2878.03		126.094	-2393.05
	126.203	-258.273		126.188	-606.599		126.203	-526.058		126.203	-898.356		126.203	-2837.75		126.188	-2379.9
	126.297	-255.676		126.297	-590.327		126.297	-520.304		126.297	-887.508		126.297	-2796.01		126.297	-2365.43
	126.391	-252.816		126.391	-573.396		126.391	-514.716		126.406	-877.81		126.391	-2753.76		126.391	-2350.64
	126.5	-249.923		126.5	-556.63		126.5	-509.127		126.5	-868.441		126.5	-2710.53		126.5	-2335.52
	126.594	-246.931		126.594	-540.193		126.594	-503.868		126.609	-858.414		126.594	-2666.48		126.594	-2319.41
	126.703	-243.776		126.688	-523.428		126.703	-498.279		126.703	-849.045		126.703	-2621.77		126.688	-2302.64
	126.797	-240.718		126.797	-506.169		126.797	-493.676		126.797	-839.511		126.797	-2576.9		126.797	-2285.88
	126.891	-237.53		126.891	-489.075		126.891	-488.088		126.906	-830.307		126.891	-2531.21		126.891	-2266.81
	127	-234.176		127	-471.486		127	-483.815		127	-821.431		127	-2484.2		127	-2249.72
	127.094	-230.757		127.094	-454.557		127.094	-479.212		127.109	-812.884		127.094	-2437.19		127.094	-2230.32
	127.203	-227.306		127.188	-436.969		127.203	-475.103		127.203	-804.501		127.203	-2389.68		127.188	-2210.6
	127.297	-223.788		127.297	-419.217		127.297	-470.5		127.297	-796.283		127.297	-2341.36		127.297	-2190.87
	127.391	-220.139		127.391	-400.643		127.391	-466.555		127.406	-787.899		127.391	-2291.39		127.391	-2171.48
	127.5	-216.424		127.5	-382.398		127.5	-462.775		127.5	-779.516		127.5	-2242.08		127.5	-2151.42
	127.594	-212.644		127.594	-364.317		127.594	-458.666		127.594	-772.613		127.594	-2191.45		127.594	-2130.38
	127.703	-208.896		127.688	-345.908		127.703	-455.05		127.703	-765.38		127.703	-2141.16		127.688	-2110
	127.797	-205.05		127.797	-327.17		127.797	-451.598		127.797	-757.819		127.797	-2089.71		127.797	-2088.63
	127.891	-201.138		127.891	-308.267		127.891	-447.982		127.906	-750.587		127.891	-2037.11		127.891	-2067.27
	128	-197.127		128	-289.2		128	-444.858		128	-744.177		128	-1984.84		128	-2046.23
	128.094	-193.084		128.094	-270.298		128.094	-441.572		128.109	-737.274		128.094	-1931.26		128.094	-2025.19
	128.203	-189.007		128.188	-250.901		128.203	-439.106		128.203	-731.52		128.203	-1877.18		128.188	-2002.5
	128.297	-184.833		128.297	-231.671		128.297	-435.983		128.297	-724.782		128.297	-1823.27		128.297	-1980.48
	128.391	-180.723		128.391	-211.617		128.391	-433.846		128.406	-719.192		128.391	-1768.86		128.391	-1959.11
	128.5	-176.285		128.5	-191.728		128.5	-431.545		128.5	-713.604		128.5	-1713.63		128.5	-1937.09
	128.594	-172.11		128.594	-172.168		128.594	-429.079		128.594	-708.345		128.594	-1657.91		128.594	-1916.37
	128.703	-167.705		128.688	-152.28		128.703	-427.764		128.703	-703.577		128.703	-1601.37		128.688	-1894.68
	128.797	-163.3		128.797	-132.062		128.797	-425.135		128.797	-698.482		128.797	-1544.99		128.797	-1872.32
	128.891	-158.698		128.891	-112.008		128.891	-424.148		128.906	-693.716		128.891	-1487.62		128.891	-1850.95
	129	-154.292		129	-91.298		129	-422.668		129	-689.442		129	-1430.59		129	-1828.6
	129.094	-149.723		129.094	-71.5735		129.094	-420.532		129.094	-685.497		129.094	-1372.23		129.094	-1806.58
	129.203	-145.088		129.188	-50.6985		129.203	-419.71		129.203	-681.88		129.203	-1313.72		129.188	-1785.86
	129.297	-140.42		129.297	-29.988		129.297	-418.231		129.297	-678.264		129.297	-1254.38		129.297	-1764.5
	129.391	-135.653		129.391	-9.606		129.391	-417.409		129.406	-674.813		129.391	-1194.72		129.391	-1743.46
	129.5	-130.853		129.5	11.598		129.5	-416.423		129.5	-671.689		129.5	-1134.56		129.5	-1722.09
	129.594	-125.856		129.594	31.487		129.594	-415.765		129.594	-668.567		129.594	-1074.07		129.594	-1701.05
	129.703	-120.925		129.688	53.677		129.703	-415.765		129.703	-665.443		129.703	-1013.42		129.688	-1679.68
	129.797	-116.06		129.797	73.73		129.797	-415.108		129.797	-663.635		129.797	-952.269		129.797	-1658.97
	129.891	-110.866		129.891	94.605		129.891	-414.943		129.906	-661.17		129.891	-890.302		129.891	-1639.58
	130	-105.869		130	116.466		130	-414.943		130	-658.54		130	-828.663		130	-1618.86
	130.094	-100.642		130.094	137.177		130.094	-415.108		130.109	-656.732		130.094	-766.038		130.094	-1599.14
	130.203	-95.5794		130.188	158.545		130.203	-415.108		130.203	-655.417		130.203	-703.413		130.188	-1580.07
	130.297	-90.3196		130.297	179.749		130.297	-416.259		130.297	-654.595		130.297	-640.13		130.297	-1561.01
	130.391	-84.9611		130.391	201.117		130.391	-416.916		130.406	-653.28		130.391	-575.862		130.391	-1540.95
	130.5	-79.6684		130.5	222.978		130.5	-417.245		130.5	-651.966		130.5	-512.415		130.5	-1522.21
	130.594	-74.1784		130.594	244.675		130.594	-418.067		130.609	-651.308		130.594	-446.995		130.594	-1503.15
	130.703	-68.8857		130.688	265.386		130.703	-419.546		130.703	-651.144		130.703	-382.726		130.688	-1485.39
	130.797	-63.3957		130.797	287.083		130.797	-420.368		130.797	-651.144		130.797	-318.458		130.797	-1466.66
	130.891	-57.84		130.891	308.78		130.891	-421.847		130.906	-650.979		130.891	-253.038		130.891	-1448.9
	131	-52.2514		131	329.983		131	-423.49		131	-651.144		131	-187.454		131	-1431.15
	131.094	-46.5313		131.094	351.68		131.094	-425.298		131.109	-651.472		131.094	-121.378		131.094	-1414.39
	131.188	-40.877		131.188	373.049		131.203	-427.106		131.203	-652.623		131.203	-53.657		131.188	-1398.61
	131.297	-35.2884		131.297	394.417		131.297	-428.915		131.297	-652.952		131.297	9.6255		131.297	-1380.86
	131.391	-29.4697		131.391	415.95		131.391	-431.216		131.406	-654.266		131.391	76.5245		131.391	-1365.73
	131.5	-23.5852		131.5	437.811		131.5	-433.188		131.5	-655.746		131.5	143.095		131.5	-1348.97
	131.594	-17.7994		131.594	459.179		131.594	-435.818		131.609	-657.389		131.594	209.993		131.594	-1333.85
	131.703	-11.9478		131.688	480.383		131.703	-438.284		131.703	-659.033		131.703	277.221		131.688	-1317.74
	131.797	-5.9976		131.797	501.258		131.797	-441.243		131.797	-661.005		131.797	343.791		131.797	-1303.93
	131.891	-0.146		131.891	522.955		131.891	-444.201		131.906	-663.635		131.891	412.169		131.891	-1289.8
	132	5.8371		132	543.501		132	-446.995		132	-666.265		132	479.726		132	-1274.67
	132.094	11.8531		132.094	564.87		132.094	-450.283		132.109	-669.06		132.094	547.117		132.094	-1260.54
	132.188	17.869		132.188	586.073		132.203	-453.899		132.203	-672.183		132.203	614.838		132.188	-1247.39
	132.297	24.0165		132.297	606.784		132.297	-457.187		132.297	-675.141		132.297	682.066		132.297	-1234.57
	132.391	30.1311		132.391	627.987		132.391	-460.31		132.406	-678.593		132.391	750.444		132.391	-1222.07
	132.5	36.2457		132.5	648.534		132.5	-464.912		132.5	-682.374		132.5	817.836		132.5	-1208.27
	132.594	42.3274		132.594	669.245		132.594	-468.528		132.609	-685.99		132.594	885.721		132.594	-1198.4
	132.703	48.5406		132.688	689.627		132.703	-472.637		132.703	-690.428		132.703	953.77		132.688	-1185.91
	132.797	54.8195		132.797	709.845		132.797	-476.911		132.797	-694.373		132.797	1020.67		132.797	-1175.39
	132.891	60.967		132.891	730.062		132.891	-481.514		132.906	-699.468		132.891	1088.39		132.891	-1163.89
	133	67.2131		133	750.279		133	-486.115		133	-703.413		133	1155.95		133	-1154.68
	133.094	73.4263		133.094	769.84		133.094	-490.06		133.094	-708.837		133.094	1224.16		133.094	-1143.83
	133.203	79.6395		133.188	789.893		133.203	-494.663		133.203	-713.769		133.203	1290.4		133.188	-1134.96
	133.297	85.8856		133.297	810.275		133.297	-500.087		133.297	-718.864		133.297	1356.81		133.297	-1125.1
	133.391	92.1645		133.391	829.342		133.391	-505.183		133.406	-724.452		133.391	1424.53		133.391	-1116.22
	133.5	98.4435		133.5	848.409		133.5	-510.113		133.5	-730.37		133.5	1490.44		133.5	-1107.02
	133.594	104.755		133.594	867.804		133.594	-515.702		133.609	-736.287		133.594	1557.18		133.594	-1098.8
	133.703	111.133		133.688	886.543		133.703	-520.798		133.703	-742.369		133.703	1622.92		133.688	-1091.56
	133.797	117.379		133.797	905.774		133.797	-526.715		133.797	-748.943		133.797	1688.67		133.797	-1084
	133.891	123.724		133.891	924.513		133.891	-532.468		133.906	-755.354		133.891	1753.76		133.891	-1076.44
	134	130.036		134	943.087		134	-538.55		134	-761.929		134	1818.2		134	-1070.85
	134.094	136.446		134.094	961.003		134.094	-544.467		134.109	-768.832		134.094	1883.12		134.094	-1063.62
	134.188	142.626		134.188	979.413		134.203	-550.878		134.203	-775.9		134.203	1947.56		134.188	-1058.69
	134.297	148.872		134.297	997.164		134.297	-557.288		134.297	-783.626		134.297	2010.68		134.297	-1052.12
	134.391	155.283		134.391	1014.75		134.391	-564.192		134.406	-791.515		134.391	2074.78		134.391	-1047.84
	134.5	161.496		134.5	1032.18		134.5	-570.602		134.5	-798.913		134.5	2137.57		134.5	-1042.91
	134.594	167.775		134.594	1049.43		134.594	-577.835		134.609	-806.966		134.594	2200.36		134.594	-1038.97
	134.703	174.054		134.688	1065.87		134.703	-584.573		134.703	-815.35		134.703	2262.33		134.688	-1034.36
	134.797	180.234		134.797	1082.64		134.797	-592.463		134.797	-823.568		134.797	2323.31		134.797	-1031.73
	134.891	186.579		134.891	1099.24		134.891	-599.202		134.906	-832.279		134.891	2385.11		134.891	-1028.12
	135	192.727		135	1115.84		135	-606.928		135	-841.32		135	2445.27		135	-1025.49
	135.094	198.973		135.094	1131.78		135.094	-614.16		135.109	-850.032		135.094	2505.11		135.094	-1022.53
	135.203	205.153		135.188	1147.56		135.203	-621.393		135.203	-859.729		135.203	2564.28		135.188	-1020.56
	135.297	211.235		135.297	1163.34		135.297	-629.939		135.297	-869.427		135.297	2622.63		135.297	-1019.24
	135.391	217.349		135.391	1178.3		135.391	-637.665		135.406	-878.632		135.391	2681.64		135.391	-1018.91
	135.5	223.464		135.5	1193.92		135.5	-645.719		135.5	-888.494		135.5	2738.18		135.5	-1017.6
	135.594	229.513		135.609	1207.89		135.594	-654.924		135.594	-899.342		135.594	2795.38		135.594	-1016.94
	135.703	235.43		135.688	1223.01		135.703	-663.143		135.703	-909.369		135.703	2851.43		135.688	-1016.94
	135.797	241.38		135.797	1237.31		135.797	-671.689		135.797	-920.382		135.797	2907.32		135.797	-1016.61
	135.891	247.363		135.891	1251.28		135.891	-680.73		135.906	-931.394		135.891	2962.06		135.891	-1017.93
	136	253.215		136	1265.25		136	-689.278		136	-941.75		136	3015.81		136	-1018.91
	136.094	259.067		136.094	1278.9		136.094	-698.975		136.109	-954.077		136.094	3069.39		136.094	-1020.23
	136.188	264.82		136.188	1291.55		136.203	-707.851		136.203	-965.091		136.203	3122.32		136.188	-1022.2
	136.297	270.54		136.297	1305.2		136.297	-717.385		136.297	-976.761		136.297	3174.26		136.297	-1023.51
	136.391	276.326		136.391	1317.36		136.391	-726.59		136.406	-988.596		136.391	3225.38		136.391	-1026.8
	136.5	281.98		136.5	1330.51		136.5	-736.78		136.5	-1001.42		136.5	3276.34		136.5	-1028.78
	136.594	287.667		136.594	1342.51		136.594	-746.478		136.609	-1014.24		136.594	3325.81		136.594	-1032.06
	136.703	293.289		136.688	1354.51		136.703	-756.669		136.703	-1025.91		136.703	3374.3		136.688	-1035.68
	136.797	298.647		136.797	1366.18		136.797	-766.532		136.797	-1039.88		136.797	3422.95		136.797	-1040.61
	136.891	304.104		136.891	1377.52		136.891	-777.38		136.906	-1052.37		136.891	3469.64		136.891	-1043.9
	137	309.529		137	1388.7		137	-787.735		137	-1065.85		137	3516.48		137	-1048.83
	137.094	314.887		137.094	1399.38		137.094	-798.583		137.109	-1079.82		137.094	3562.51		137.094	-1053.1
	137.203	320.18		137.188	1410.06		137.203	-809.925		137.203	-1093.46		137.203	3606.39		137.188	-1059.02
	137.297	325.44		137.297	1419.93		137.297	-821.102		137.297	-1107.43		137.297	3650.45		137.297	-1064.94
	137.391	330.568		137.391	1429.95		137.391	-831.622		137.406	-1122.06		137.391	3693.67		137.391	-1071.51
	137.5	335.664		137.5	1439.82		137.5	-842.799		137.5	-1136.36		137.5	3735.92		137.5	-1078.09
	137.594	340.825		137.594	1449.18		137.594	-854.798		137.609	-1151.49		137.594	3777.67		137.594	-1084.33
	137.703	345.723		137.688	1458.39		137.703	-866.139		137.703	-1166.12		137.703	3817.94		137.688	-1091.23
	137.797	350.621		137.797	1466.77		137.797	-877.975		137.797	-1181.73		137.797	3857.72		137.797	-1098.8
	137.891	355.52		137.891	1475.98		137.891	-890.138		137.906	-1197.18		137.891	3896.67		137.891	-1106.03
	138	360.253		138	1484.03		138	-902.63		138	-1212.8		138	3933.99		138	-1113.92
	138.094	365.02		138.094	1491.43		138.094	-914.465		138.109	-1228.74		138.094	3971.3		138.094	-1123.12
	138.203	369.623		138.188	1499.81		138.203	-926.463		138.203	-1244.36		138.203	4007.62		138.188	-1131.67
	138.297	374.159		138.297	1507.37		138.297	-939.449		138.297	-1261.12		138.297	4042.31		138.297	-1141.2
	138.391	378.762		138.406	1514.44		138.391	-952.763		138.406	-1277.89		138.391	4077.32		138.391	-1150.08
	138.5	383.167		138.5	1520.85		138.5	-965.255		138.5	-1294.49		138.5	4110.52		138.5	-1160.93
	138.594	387.572		138.594	1527.26		138.594	-978.404		138.609	-1312.08		138.594	4143.07		138.594	-1171.45
	138.703	391.813		138.703	1533.67		138.703	-991.554		138.703	-1329.01		138.703	4174.3		138.688	-1181.64
	138.797	395.988		138.797	1539.75		138.797	-1004.87		138.797	-1347.25		138.797	4204.71		138.797	-1192.82
	138.891	400.163		138.891	1545.51		138.891	-1018.67		138.906	-1364.84		138.891	4234.62		138.891	-1203.66
	139	404.108		139	1550.93		139	-1031.99		139	-1382.76		139	4263.88		139	-1215.83
	139.094	407.987		139.094	1556.52		139.094	-1045.96		139.109	-1401.33		139.094	4291.66		139.094	-1227.33
	139.188	411.866		139.188	1561.12		139.203	-1059.6		139.203	-1419.08		139.203	4318.45		139.188	-1239.17
	139.297	415.614		139.297	1566.05		139.297	-1073.41		139.297	-1437.65		139.297	4344.42		139.297	-1252.32
	139.391	419.098		139.391	1570.16		139.391	-1087.38		139.406	-1456.72		139.391	4369.41		139.391	-1264.15
	139.5	422.879		139.5	1574.27		139.5	-1101.85		139.5	-1475.3		139.5	4393.9		139.5	-1277.96
	139.594	426.265		139.594	1578.22		139.594	-1116.48		139.609	-1495.51		139.594	4416.91		139.594	-1291.77
	139.703	429.717		139.688	1581.67		139.703	-1130.78		139.703	-1514.74		139.703	4439.43		139.688	-1305.9
	139.797	433.07		139.797	1585.12		139.797	-1145.4		139.797	-1534.3		139.797	4460.3		139.797	-1320.37
	139.891	436.193		139.906	1587.91		139.891	-1160.36		139.906	-1554.03		139.891	4481.18		139.891	-1334.83
	140	439.349		140	1590.87		140	-1174.83		140	-1574.08		140	4500.57		140	-1350.61
	140.094	442.472		140.094	1593.17		140.094	-1189.78		140.109	-1595.12		140.094	4518.98		140.094	-1365.73
	140.203	445.496		140.188	1595.8		140.203	-1204.91		140.203	-1615.34		140.203	4536.41		140.188	-1381.18
	140.297	448.356		140.297	1597.61		140.297	-1219.86		140.297	-1636.05		140.297	4553.34		140.297	-1397.29
	140.391	451.118		140.391	1599.58		140.391	-1235.48		140.406	-1656.6		140.391	4569.12		140.391	-1413.07
	140.5	453.846		140.5	1600.57		140.5	-1250.77		140.5	-1677.96		140.5	4583.58		140.5	-1430.17
	140.594	456.542		140.594	1602.21		140.594	-1265.89		140.609	-1699.17		140.594	4597.72		140.594	-1446.93
	140.703	459.106		140.688	1602.21		140.703	-1281.17		140.703	-1720.7		140.703	4611.03		140.688	-1465.01
	140.797	461.605		140.797	1604.02		140.797	-1296.79		140.797	-1742.72		140.797	4622.54		140.797	-1481.78
	140.891	464.136		140.891	1604.35		140.891	-1312.57		140.906	-1764.59		140.891	4633.72		140.891	-1501.17
	141	466.404		141	1604.52		141	-1328.18		141	-1785.63		141	4644.73		141	-1519.26
	141.094	468.738		141.094	1604.19		141.094	-1343.96		141.109	-1807.98		141.094	4653.77		141.094	-1537.99
	141.203	470.875		141.188	1604.02		141.203	-1359.74		141.203	-1830.17		141.188	4662.81		141.188	-1556.4
	141.297	473.045		141.297	1603.2		141.297	-1375.52		141.297	-1852.69		141.297	4670.53		141.297	-1577.44
	141.391	475.248		141.391	1602.21		141.391	-1390.81		141.406	-1875.37		141.391	4677.11		141.391	-1596.84
	141.5	477.22		141.5	1601.39		141.5	-1406.59		141.5	-1897.73		141.5	4683.52		141.5	-1617.88
	141.594	479.094		141.594	1599.91		141.594	-1422.2		141.609	-1920.9		141.594	4688.45		141.594	-1638.59
	141.703	480.902		141.688	1598.1		141.703	-1438.15		141.703	-1943.58		141.703	4692.73		141.688	-1658.64
	141.797	482.644		141.797	1596.46		141.797	-1453.6		141.797	-1966.43		141.797	4696.51		141.797	-1681.65
	141.891	484.354		141.891	1594.32		141.891	-1469.05		141.906	-1989.61		141.891	4699.14		141.891	-1702.69
	142	485.997		142	1592.35		142	-1484.99		142	-2013.11		142	4701.11		142	-1726.03
	142.094	487.575		142.094	1589.23		142.094	-1500.28		142.109	-2036.62		142.094	4702.75		142.094	-1747.73
	142.203	489.055		142.188	1586.27		142.203	-1515.73		142.203	-2059.79		142.203	4702.26		142.188	-1770.74
	142.297	490.468		142.297	1583.31		142.297	-1531.02		142.297	-2082.97		142.297	4702.26		142.297	-1794.41
	142.391	491.685		142.391	1579.86		142.391	-1545.97		142.406	-2106.47		142.391	4700.29		142.391	-1817.75
	142.5	492.868		142.5	1576.24		142.5	-1561.59		142.5	-2129.32		142.5	4697.99		142.5	-1842.08
	142.594	493.986		142.594	1572.3		142.594	-1576.71		142.609	-2152.83		142.594	4695.19		142.594	-1866.08
	142.703	495.038		142.688	1568.19		142.703	-1591.34		142.703	-2176.5		142.703	4691.25		142.688	-1891.39
	142.797	496.057		142.797	1564.08		142.797	-1605.97		142.797	-2199.67		142.797	4686.97		142.797	-1917.03
	142.891	496.846		142.891	1559.81		142.891	-1621.26		142.906	-2223.01		142.891	4681.22		142.891	-1942.02
	143	497.569		143	1554.55		143	-1634.73		143	-2246.19		143	4675.14		143	-1968.32
	143.094	498.325		143.094	1549.29		143.094	-1649.36		143.109	-2269.36		143.094	4668.07		143.094	-1994.94
	143.203	498.983		143.188	1544.19		143.203	-1663.5		143.203	-2292.87		143.203	4660.18		143.188	-2021.9
	143.297	499.64		143.297	1538.6		143.297	-1677.14		143.297	-2315.55		143.297	4651.47		143.297	-2048.53
	143.391	500.166		143.391	1533.01		143.391	-1690.95		143.406	-2338.4		143.391	4642.1		143.391	-2075.81
	143.5	500.561		143.5	1526.6		143.5	-1704.26		143.5	-2361.25		143.5	4632.4		143.5	-2103.76
	143.594	500.988		143.594	1520.69		143.594	-1717.41		143.609	-2383.44		143.594	4620.73		143.594	-2132.36
	143.703	501.185		143.688	1514.11		143.703	-1730.4		143.703	-2406.45		143.703	4609.72		143.688	-2159.64
	143.797	501.481		143.797	1507.54		143.797	-1743.22		143.797	-2428.8		143.797	4597.39		143.797	-2188.9
	143.891	501.744		143.891	1500.8		143.891	-1755.55		143.906	-2450.83		143.891	4584.24		143.891	-2218.16
	144	501.81		144	1493.07		144	-1767.05		144	-2472.53		144	4569.94		144	-2249.06
	144.094	501.81		144.094	1486		144.094	-1779.71		144.109	-2493.89		144.094	4555.64		144.094	-2278.97
	144.203	501.711		144.188	1478.94		144.203	-1790.56		144.203	-2514.93		144.203	4539.86		144.188	-2308.89
	144.297	501.58		144.297	1470.72		144.297	-1801.4		144.297	-2536.3		144.297	4524.24		144.297	-2339.13
	144.391	501.317		144.391	1462.83		144.391	-1812.25		144.406	-2556.52		144.391	4507.48		144.391	-2369.71
	144.5	500.988		144.5	1454.28		144.5	-1822.61		144.5	-2576.9		144.5	4489.4		144.5	-2402.25
	144.594	500.561		144.594	1445.57		144.594	-1832.14		144.609	-2596.79		144.594	4470.99		144.594	-2434.47
	144.703	500.002		144.688	1437.02		144.703	-1842.17		144.703	-2616.18		144.703	4452.25		144.688	-2465.37
	144.797	499.509		144.797	1428.31		144.797	-1851.21		144.797	-2635.74		144.797	4432.69		144.797	-2497.91
	144.891	498.786		144.891	1419.27		144.891	-1859.92		144.906	-2654.32		144.891	4412.47		144.891	-2530.79
	145	498.062		145	1409.24		145	-1867.97		145	-2672.07		145	4391.76		145	-2563.66
	145.094	497.471		145.094	1400.04		145.094	-1876.03		145.109	-2690.15		145.094	4369.41		145.094	-2597.2
	145.203	496.451		145.188	1390.01		145.203	-1883.1		145.203	-2707.08		145.203	4347.05		145.188	-2630.07
	145.297	495.531		145.297	1379.82		145.297	-1890.16		145.297	-2723.52		145.297	4324.37		145.297	-2664.26
	145.391	494.512		145.391	1369.3		145.391	-1896.58		145.406	-2739.79		145.391	4300.21		145.391	-2698.45
	145.5	493.493		145.5	1359.27		145.5	-1902.33		145.5	-2755.24		145.5	4276.21		145.5	-2732.96
	145.594	492.276		145.594	1348.42		145.594	-1907.59		145.609	-2770.03		145.594	4250.4		145.594	-2768.14
	145.688	490.994		145.688	1337.58		145.703	-1912.52		145.703	-2784.66		145.703	4223.94		145.688	-2802.66
	145.797	489.712		145.797	1326.56		145.797	-1916.63		145.797	-2798.47		145.797	4197.8		145.797	-2838.16
	145.891	488.364		145.891	1315.06		145.891	-1920.24		145.906	-2811.78		145.891	4170.52		145.891	-2873.34
	146	486.885		146	1303.72		146	-1923.53		146	-2824.11		146	4142.74		146	-2909.17
	146.094	485.406		146.094	1291.88		146.094	-1926		146.109	-2835.78		146.094	4113.48		146.094	-2944.01
	146.203	483.894		146.188	1279.72		146.203	-1928.3		146.203	-2847.12		146.203	4084.39		146.188	-2980.18
	146.297	482.151		146.297	1267.23		146.297	-1929.28		146.297	-2857.31		146.297	4053.81		146.297	-3016.99
	146.391	480.573		146.391	1254.9		146.391	-1930.27		146.406	-2866.68		146.391	4023.4		146.391	-3052.83
	146.5	478.897		146.5	1242.57		146.5	-1930.43		146.5	-2876.05		146.5	3991.35		146.5	-3089.32
	146.594	476.957		146.594	1230.24		146.594	-1930.11		146.609	-2883.78		146.594	3959.63		146.594	-3125.81
	146.703	475.083		146.688	1216.93		146.703	-1928.79		146.703	-2891.01		146.703	3926.26		146.688	-3162.63
	146.797	473.176		146.797	1203.78		146.797	-1927.48		146.797	-2897.75		146.797	3893.22		146.797	-3199.45
	146.891	471.204		146.891	1190.14		146.891	-1924.85		146.906	-2903.34		146.891	3859.2		146.891	-3235.94
	147	469.133		147	1176.99		147	-1922.38		147	-2907.61		147	3824.19		147	-3273.08
	147.094	467.062		147.094	1163.01		147.094	-1918.93		147.109	-2911.72		147.094	3788.19		147.094	-3309.9
	147.203	464.761		147.188	1149.37		147.203	-1914.66		147.203	-2915.01		147.203	3752.36		147.188	-3346.72
	147.297	462.591		147.297	1135.4		147.297	-1909.89		147.297	-2917.14		147.297	3716.03		147.297	-3382.88
	147.391	460.257		147.391	1120.77		147.391	-1904.3		147.406	-2918.3		147.391	3678.22		147.391	-3421.02
	147.5	457.758		147.5	1106.14		147.5	-1898.88		147.5	-2918.95		147.5	3639.93		147.5	-3457.84
	147.594	455.424		147.594	1091.84		147.594	-1892.14		147.609	-2918.46		147.594	3601.3		147.594	-3493.34
	147.703	452.794		147.688	1077.05		147.703	-1884.74		147.703	-2916.98		147.703	3562.01		147.688	-3530.49
	147.797	450.197		147.797	1062.09		147.797	-1877.34		147.797	-2915.34		147.797	3523.39		147.797	-3566.65
	147.891	447.469		147.891	1046.97		147.891	-1868.8		147.906	-2912.05		147.891	3482.79		147.891	-3601.49
	148	444.609		148	1031.85		148	-1859.59		148	-2907.94		148	3442.02		148	-3638.97
	148.094	441.65		148.094	1016.4		148.094	-1849.89		148.109	-2903.17		148.094	3399.94		148.094	-3674.15
	148.203	438.823		148.188	1000.45		148.203	-1840.36		148.203	-2897.42		148.203	3357.37		148.188	-3709.32
	148.297	435.864		148.297	984.673		148.297	-1829.18		148.297	-2890.68		148.297	3315.13		148.297	-3744.82
	148.391	432.807		148.391	968.893		148.391	-1817.35		148.406	-2883.28		148.391	3272.55		148.391	-3779.67
	148.5	429.684		148.5	952.456		148.5	-1806.17		148.5	-2874.9		148.5	3228.17		148.5	-3814.52
	148.594	426.462		148.594	936.019		148.594	-1792.86		148.609	-2865.2		148.594	3183.3		148.594	-3848.71
	148.703	423.208		148.688	920.567		148.703	-1780.53		148.703	-2855.01		148.703	3138.76		148.688	-3881.58
	148.797	419.887		148.797	904.13		148.797	-1766.89		148.797	-2843.67		148.797	3093.23		148.797	-3915.44
	148.891	416.468		148.891	887.201		148.891	-1752.26		148.906	-2831.84		148.891	3047.04		148.891	-3947.66
	149	413.017		149	870.928		149	-1737.79		149	-2818.69		149	3000.85		149	-3979.87
	149.094	409.466		149.094	854.162		149.094	-1722.34		149.109	-2804.39		149.094	2953.35		149.094	-4012.42
	149.203	405.817		149.188	836.903		149.203	-1706.56		149.203	-2789.92		149.203	2906.17		149.188	-4042.66
	149.297	402.135		149.297	820.137		149.297	-1690.13		149.297	-2773.65		149.297	2858.5		149.297	-4073.56
	149.391	398.322		149.391	802.714		149.391	-1673.03		149.406	-2757.54		149.391	2810.01		149.391	-4103.48
	149.5	394.574		149.5	785.62		149.5	-1655.61		149.5	-2739.95		149.5	2760.7		149.5	-4131.42
	149.594	390.728		149.594	767.703		149.594	-1637.69		149.609	-2721.87		149.594	2711.23		149.594	-4159.69
	149.703	386.619		149.703	750.444		149.703	-1619.61		149.703	-2702.64		149.703	2661.42		149.688	-4187.64
	149.797	382.641		149.797	732.692		149.797	-1600.38		149.797	-2682.43		149.797	2611.62		149.797	-4214.27
	149.891	378.597		149.891	715.104		149.891	-1580.98		149.906	-2661.72		149.891	2560.5		149.891	-4240.89
	150	374.521		150	697.188		150	-1561.42		150	-2640.68		150	2509.21		150	-4265.88
	150.094	370.214		150.094	679.271		150.094	-1540.71		150.109	-2618.16		150.094	2457.77		150.094	-4289.55
	150.203	366.007		150.188	661.027		150.203	-1520.17		150.203	-2594.98		150.203	2405.82		150.188	-4312.89
	150.297	361.7		150.297	642.946		150.297	-1499.29		150.297	-2570.82		150.297	2353.55		150.297	-4334.91
	150.391	357.361		150.391	624.701		150.391	-1477.1		150.406	-2545.83		150.391	2300.96		150.391	-4356.28
	150.5	353.021		150.5	606.62		150.5	-1455.08		150.5	-2520.52		150.5	2247.86		150.5	-4376.33
	150.594	348.517		150.594	588.21		150.594	-1432.23		150.609	-2494.72		150.594	2194.28		150.594	-4394.74
	150.703	343.915		150.688	569.801		150.703	-1409.22		150.703	-2467.59		150.703	2140.53		150.688	-4413.15
	150.797	339.313		150.797	550.734		150.797	-1386.21		150.797	-2439.65		150.797	2085.96		150.797	-4429.26
	150.891	334.71		150.891	532.324		150.891	-1362.7		150.906	-2411.22		150.891	2031.55		150.891	-4445.37
	151	329.911		151	513.257		151	-1339.03		151	-2382.94		151	1976.98		151	-4459.5
	151.094	325.177		151.094	495.012		151.094	-1314.21		151.109	-2352.7		151.094	1921.09		151.094	-4472.98
	151.203	320.344		151.188	475.781		151.203	-1289.06		151.203	-2322.79		151.203	1865.7		151.188	-4484.49
	151.297	315.577		151.297	457.371		151.297	-1264.24		151.297	-2291.88		151.297	1810.96		151.297	-4494.68
	151.391	310.679		151.391	438.304		151.391	-1238.11		151.406	-2260.16		151.391	1754.26		151.391	-4504.87
	151.5	305.781		151.5	419.401		151.5	-1212.14		151.5	-2227.78		151.5	1698.37		151.5	-4512.1
	151.594	300.784		151.594	400.005		151.594	-1186.5		151.594	-2194.74		151.594	1641.5		151.594	-4519.34
	151.688	295.787		151.688	381.267		151.703	-1159.54		151.703	-2161.37		151.703	1585.45		151.688	-4524.6
	151.797	290.757		151.797	362.529		151.797	-1133.08		151.797	-2127.68		151.797	1528.41		151.797	-4528.54
	151.891	285.596		151.891	343.791		151.891	-1105.46		151.906	-2093		151.891	1471.37		151.891	-4531.5
	152	280.534		152	324.231		152	-1078.01		152	-2058.31		152	1413.68		152	-4532.16
	152.094	275.405		152.094	305.163		152.094	-1050.23		152.109	-2022.32		152.094	1355.99		152.094	-4532.16
	152.203	270.277		152.188	286.425		152.203	-1022.13		152.203	-1986.48		152.203	1298.13		152.188	-4531.5
	152.297	265.083		152.297	267.358		152.297	-993.691		152.297	-1949.99		152.297	1240.27		152.297	-4527.55
	152.391	259.856		152.391	247.47		152.391	-964.597		152.406	-1912.52		152.391	1181.75		152.391	-4523.28
	152.5	254.53		152.5	229.225		152.5	-935.832		152.5	-1874.88		152.5	1123.89		152.5	-4517.36
	152.594	249.237		152.594	209.665		152.594	-906.246		152.609	-1836.91		152.594	1065.05		152.594	-4509.8
	152.703	244.01		152.688	190.597		152.703	-876.823		152.703	-1797.95		152.703	1006.37		152.688	-4502.24
	152.797	238.553		152.797	171.695		152.797	-847.566		152.797	-1759.16		152.797	947.689		152.797	-4491.06
	152.891	233.228		152.891	152.464		152.891	-817.158		152.906	-1719.55		152.891	889.009		152.891	-4479.89
	153	227.738		153	133.232		153	-787.077		153	-1679.94		153	830.164		153	-4466.41
	153.094	222.215		153.094	114.001		153.094	-755.847		153.109	-1639.01		153.094	771.154		153.094	-4452.27
	153.203	216.791		153.188	94.605		153.203	-725.439		153.203	-1597.91		153.203	712.145		153.188	-4436.16
	153.297	211.3		153.297	76.6885		153.297	-694.044		153.297	-1556.33		153.297	653.794		153.297	-4417.75
	153.391	205.679		153.391	57.4575		153.391	-662.813		153.406	-1514.91		153.391	594.292		153.391	-4399.67
	153.5	200.058		153.5	37.897		153.5	-630.761		153.5	-1472.83		153.5	535.283		153.5	-4379.29
	153.594	194.469		153.594	18.9945		153.594	-598.545		153.609	-1430.09		153.594	476.274		153.594	-4358.25
	153.688	188.913		153.688	0.092		153.703	-566.986		153.703	-1386.86		153.703	417.1		153.688	-4334.26
	153.797	183.292		153.797	-17.989		153.797	-534.441		153.797	-1343.14		153.797	358.091		153.797	-4309.27
	153.891	177.605		153.891	-36.3985		153.891	-501.567		153.906	-1299.75		153.891	298.753		153.891	-4283.63
	154	171.917		154	-55.9585		154	-468.857		154	-1255.37		154	239.416		154	-4254.7
	154.094	166.197		154.094	-74.2035		154.094	-436.147		154.109	-1210.66		154.094	180.406		154.094	-4226.76
	154.188	160.477		154.188	-92.9415		154.203	-402.945		154.203	-1165.79		154.203	121.397		154.188	-4196.84
	154.297	154.658		154.297	-111.516		154.297	-369.741		154.297	-1120.75		154.297	62.717		154.297	-4165.28
	154.391	148.872		154.391	-129.925		154.391	-336.046		154.406	-1074.73		154.391	3.215		154.391	-4132.08
	154.5	143.119		154.5	-148.663		154.5	-302.185		154.5	-1029.19		154.5	-54.808		154.5	-4097.89
	154.594	137.268		154.594	-166.579		154.594	-267.832		154.609	-982.02		154.594	-113.488		154.594	-4062.39
	154.703	131.383		154.688	-184.989		154.703	-233.643		154.703	-935.832		154.703	-171.839		154.688	-4026.88
	154.797	125.63		154.797	-203.563		154.797	-198.96		154.797	-888.165		154.797	-230.191		154.797	-3987.76
	154.891	119.812		154.891	-221.644		154.891	-164.607		154.906	-841.32		154.891	-289.2		154.891	-3948.32
	155	114.092		155	-239.56		155	-129.761		155	-793.981		155	-346.894		155	-3907.88
	155.094	108.109		155.094	-257.641		155.094	-94.5855		155.109	-745.327		155.094	-405.41		155.094	-3866.46
	155.203	102.29		155.188	-275.064		155.203	-59.739		155.203	-697.496		155.203	-463.433		155.188	-3823.39
	155.297	96.6026		155.297	-293.145		155.297	-24.5635		155.297	-648.02		155.297	-520.962		155.297	-3780.66
	155.391	90.6523		155.391	-310.733		155.391	10.4475		155.406	-599.531		155.391	-578.821		155.391	-3734.63
	155.5	84.8994		155.5	-328.485		155.5	45.4585		155.5	-550.056		155.5	-635.529		155.5	-3688.61
	155.594	79.1135		155.594	-345.743		155.594	81.62		155.609	-499.923		155.594	-693.386		155.594	-3642.26
	155.688	73.3277		155.688	-362.673		155.703	117.453		155.703	-450.611		155.703	-750.095		155.688	-3592.95
	155.797	67.509		155.797	-379.603		155.797	152.792		155.797	-400.315		155.797	-806.966		155.797	-3544.95
	155.891	61.756		155.891	-397.027		155.891	189.118		155.906	-349.853		155.891	-863.181		155.891	-3494
	156	55.9701		156	-414.122		156	225.28		156	-299.226		156	-919.395		156	-3441.4
	156.094	50.1514		156.094	-430.558		156.094	261.277		156.109	-247.943		156.094	-975.61		156.094	-3390.44
	156.188	44.4313		156.188	-447.653		156.203	298.425		156.203	-196.824		156.188	-1031		156.188	-3337.19
	156.297	38.7112		156.297	-463.104		156.297	334.093		156.297	-145.212		156.297	-1086.4		156.297	-3281.96
	156.391	32.8268		156.391	-479.705		156.391	370.748		156.406	-94.2565		156.391	-1141.46		156.391	-3227.39
	156.5	27.1395		156.5	-495.813		156.5	406.58		156.5	-42.8085		156.5	-1196.52		156.5	-3170.85
	156.594	21.3208		156.594	-511.757		156.594	443.235		156.609	8.6395		156.594	-1251.59		156.594	-3114.63
	156.703	15.6665		156.688	-527.372		156.703	479.726		156.703	60.2515		156.703	-1305.01		156.688	-3056.44
	156.797	10.0779		156.797	-542.988		156.797	515.722		156.797	113.179		156.797	-1358.59		156.797	-2997.6
	156.891	4.4564		156.891	-558.274		156.891	553.364		156.906	165.285		156.891	-1412.01		156.891	-2938.1
	157	-1.0993		157	-573.889		157	589.196		157	217.39		157	-1464.94		157	-2877.28
	157.094	-6.8194		157.094	-588.847		157.094	625.358		157.109	270.317		157.094	-1517.87		157.094	-2816.14
	157.203	-12.408		157.188	-603.148		157.203	661.683		157.203	322.587		157.188	-1569.81		157.188	-2755.98
	157.297	-18.0295		157.297	-618.105		157.297	698.174		157.297	375.843		157.297	-1620.76		157.297	-2690.89
	157.391	-23.6181		157.391	-632.077		157.391	734.5		157.406	428.442		157.391	-1672.21		157.391	-2628.43
	157.5	-29.108		157.5	-646.376		157.5	770.004		157.5	480.876		157.5	-1723		157.5	-2563.01
	157.594	-34.7624		157.594	-660.348		157.594	806.495		157.609	534.297		157.594	-1773.46		157.594	-2498.9
	157.703	-40.0551		157.688	-674.155		157.703	842.491		157.703	586.731		157.703	-1822.77		157.688	-2433.81
	157.797	-45.5451		157.797	-687.962		157.797	877.832		157.797	640.48		157.797	-1871.76		157.797	-2365.76
	157.891	-50.9364		157.891	-700.947		157.891	913.828		157.906	692.75		157.891	-1921.07		157.891	-2299.36
	158	-56.3278		158	-714.097		158	949.168		158	745.348		158	-1968.73		158	-2231.31
	158.094	-61.6534		158.094	-726.918		158.094	984.837		158.109	797.947		158.094	-2016.56		158.094	-2163.26
	158.203	-67.0447		158.188	-739.41		158.203	1019.52		158.203	850.381		158.203	-2063.25		158.188	-2093.89
	158.297	-72.2388		158.297	-751.903		158.297	1054.86		158.297	903.966		158.297	-2109.11		158.297	-2024.53
	158.391	-77.5316		158.391	-763.572		158.391	1089.54		158.406	955.908		158.391	-2154.8		158.391	-1954.18
	158.5	-82.6599		158.5	-775.736		158.5	1124.39		158.5	1007.85		158.5	-2200		158.5	-1882.51
	158.594	-87.9198		158.594	-787.407		158.594	1158.91		158.609	1060.45		158.594	-2245.04		158.594	-1810.85
	158.703	-92.9824		158.688	-798.255		158.703	1192.77		158.703	1112.39		158.703	-2288.43		158.688	-1738.85
	158.797	-98.045		158.797	-809.76		158.797	1226.95		158.797	1164.33		158.797	-2331		158.797	-1666.53
	158.891	-103.173		158.891	-820.609		158.891	1260.16		158.906	1215.94		158.891	-2374.07		158.891	-1592.89
	159	-108.039		159	-831.622		159	1293.53		159	1266.9		159	-2415.98		159	-1517.94
	159.094	-113.134		159.094	-841.977		159.094	1327.39		159.109	1319.17		159.094	-2456.75		159.094	-1443.32
	159.203	-117.934		159.188	-852.332		159.203	1359.77		159.203	1369.46		159.203	-2496.85		159.188	-1369.02
	159.297	-122.733		159.297	-862.03		159.297	1392.31		159.297	1420.26		159.297	-2536.96		159.297	-1292.75
	159.391	-127.599		159.391	-871.729		159.391	1425.19		159.406	1470.72		159.391	-2575.91		159.391	-1216.16
	159.5	-132.333		159.5	-881.591		159.5	1456.09		159.5	1520.52		159.5	-2614.05		159.5	-1139.56
	159.594	-136.935		159.594	-890.466		159.594	1488.31		159.609	1570.82		159.594	-2652.02		159.594	-1061.98
	159.688	-141.472		159.688	-899.342		159.703	1519.21		159.703	1620.13		159.703	-2688.84		159.688	-984.395
	159.797	-146.041		159.797	-908.218		159.797	1549.94		159.797	1669.44		159.797	-2724.67		159.797	-906.154
	159.891	-150.479		159.891	-916.93		159.891	1580.68		159.906	1718.26		159.891	-2760.17		159.891	-828.243
	160	-154.917		160	-925.149		160	1610.93		160	1766.09		160	-2794.36		160	-747.701
	160.094	-159.322		160.094	-932.874		160.094	1640.84		160.094	1814.42		160.094	-2828.71		160.094	-668.475
	160.203	-163.563		160.188	-940.435		160.203	1670.43		160.203	1861.92		160.203	-2861.92		160.188	-588.591
	160.297	-167.771		160.297	-947.996		160.297	1699.03		160.297	1909.42		160.297	-2894.3		160.297	-507.392
	160.391	-171.847		160.391	-955.393		160.391	1728.29		160.406	1956.11		160.391	-2925.53		160.391	-426.193
	160.5	-175.989		160.5	-962.132		160.5	1756.07		160.5	2002.29		160.5	-2956.1		160.5	-344.337
	160.594	-180.066		160.594	-968.871		160.594	1784.17		160.609	2048.48		160.594	-2987.33		160.594	-263.795
	160.703	-183.912		160.688	-975.774		160.703	1811.62		160.703	2093.19		160.703	-3015.27		160.688	-181.281
	160.797	-187.758		160.797	-981.856		160.797	1838.74		160.797	2137.9		160.797	-3044.2		160.797	-98.767
	160.891	-191.67		160.891	-987.938		160.891	1865.21		160.906	2182.61		160.891	-3071.82		160.891	-16.253
	161	-195.254		161	-993.527		161	1891.67		161	2226.82		161	-3098.61		161	64.288
	161.094	-199.001		161.094	-999.115		161.094	1917.64		161.109	2270.05		161.094	-3125.07		161.094	148.775
	161.203	-202.486		161.188	-1004.54		161.203	1942.63		161.203	2313.12		161.203	-3150.55		161.188	232.275
	161.297	-205.905		161.297	-1009.63		161.297	1967.78		161.297	2355.2		161.297	-3174.71		161.297	316.104
	161.391	-209.192		161.391	-1014.89		161.391	1992.1		161.406	2397.28		161.391	-3198.71		161.391	400.919
	161.5	-212.578		161.5	-1019		161.5	2016.27		161.5	2438.37		161.5	-3221.23		161.5	484.42
	161.594	-215.734		161.594	-1023.93		161.594	2039.93		161.609	2479.13		161.594	-3243.91		161.594	568.577
	161.703	-218.989		161.688	-1027.55		161.703	2063.28		161.703	2518.58		161.703	-3265.44		161.688	652.735
	161.797	-221.98		161.797	-1031.83		161.797	2085.47		161.797	2558.36		161.797	-3286.32		161.797	738.865
	161.891	-225.005		161.891	-1036.1		161.891	2107.98		161.906	2596.99		161.891	-3306.37		161.891	822.037
	162	-227.996		162	-1039.88		162	2129.19		162	2635.45		162	-3325.27		162	907.51
	162.094	-230.889		162.094	-1043		162.094	2150.72		162.109	2673.26		162.094	-3343.85		162.094	991.01
	162.203	-233.552		162.188	-1045.96		162.203	2171.76		162.203	2710.08		162.203	-3361.76		162.188	1075.5
	162.297	-236.28		162.297	-1048.92		162.297	2191.81		162.297	2746.4		162.297	-3378.86		162.297	1159.98
	162.391	-238.877		162.391	-1051.71		162.391	2211.37		162.406	2782.56		162.391	-3395.46		162.391	1244.8
	162.5	-241.507		162.5	-1054.67		162.5	2231.26		162.5	2816.92		162.5	-3410.91		162.5	1330.27
	162.594	-243.94		162.594	-1056.81		162.594	2250		162.594	2851.11		162.594	-3425.87		162.594	1413.77
	162.703	-246.373		162.688	-1058.95		162.703	2267.92		162.703	2884.47		162.703	-3439.84		162.688	1497.6
	162.797	-248.707		162.797	-1061.08		162.797	2285.83		162.797	2918.01		162.797	-3453.32		162.797	1582.74
	162.891	-251.041		162.891	-1063.06		162.891	2303.09		162.906	2949.89		162.891	-3465.97		162.891	1666.24
	163	-253.21		163	-1064.53		163	2319.53		163	2981.62		163	-3478.3		163	1751.06
	163.094	-255.413		163.094	-1066.18		163.094	2335.97		163.109	3012.19		163.094	-3489.81		163.094	1833.9
	163.203	-257.517		163.188	-1067		163.203	2352.73		163.203	3042.43		163.203	-3500.66		163.188	1916.75
	163.297	-259.457		163.297	-1068.48		163.297	2367.69		163.297	3072.84		163.297	-3510.52		163.297	2000.25
	163.391	-261.33		163.391	-1069.3		163.391	2382.65		163.406	3100.62		163.391	-3520.54		163.391	2082.76
	163.5	-263.237		163.5	-1069.63		163.5	2397.44		163.5	3129.06		163.5	-3528.6		163.5	2164.95
	163.594	-264.914		163.594	-1069.63		163.594	2411.25		163.594	3156.51		163.594	-3536.82		163.594	2246.47
	163.703	-266.689		163.688	-1070.45		163.703	2424.56		163.703	3183.3		163.703	-3544.38		163.688	2327.67
	163.797	-268.168		163.797	-1070.29		163.797	2437.38		163.797	3208.94		163.797	-3550.95		163.797	2409.2
	163.891	-269.746		163.891	-1069.79		163.891	2450.7		163.906	3234.42		163.891	-3557.03		163.891	2489.74
	164	-271.192		164	-1069.79		164	2462.04		164	3258.75		164	-3562.62		164	2570.61
	164.094	-272.54		164.094	-1068.97		164.094	2473.71		164.109	3282.58		164.094	-3567.72		164.094	2649.18
	164.203	-273.954		164.188	-1068.15		164.203	2484.07		164.203	3305.92		164.203	-3571.5		164.188	2728.41
	164.297	-275.17		164.297	-1067.16		164.297	2495.08		164.297	3328.28		164.297	-3575.77		164.297	2806.65
	164.391	-276.452		164.391	-1066.34		164.391	2504.94		164.406	3350.63		164.391	-3578.73		164.391	2884.56
	164.5	-277.504		164.5	-1064.53		164.5	2514.64		164.5	3371.01		164.5	-3581.03		164.5	2962.8
	164.594	-278.622		164.594	-1063.22		164.594	2523.68		164.609	3391.89		164.594	-3582.84		164.594	3038.41
	164.703	-279.707		164.688	-1061.74		164.703	2532.72		164.703	3411.28		164.703	-3584.65		164.688	3115.01
	164.797	-280.627		164.797	-1059.44		164.797	2540.28		164.797	3430.02		164.797	-3584.65		164.797	3189.96
	164.891	-281.515		164.891	-1057.3		164.891	2548.5		164.906	3448.27		164.891	-3585.47		164.891	3264.59
	165	-282.337		165	-1055.66		165	2556.06		165	3465.86		165	-3584.65		165	3338.88
	165.094	-283.126		165.094	-1052.7		165.094	2562.47		165.109	3482.62		165.094	-3583.83		165.094	3411.53
	165.203	-283.783		165.188	-1050.4		165.203	2569.05		165.203	3498.89		165.203	-3581.69		165.188	3482.87
	165.297	-284.605		165.297	-1047.77		165.297	2575.13		165.297	3514.18		165.297	-3579.72		165.297	3554.21
	165.391	-285.23		165.391	-1044.81		165.391	2580.22		165.406	3528.97		165.391	-3576.76		165.391	3625.55
	165.5	-285.788		165.5	-1042.18		165.5	2585.48		165.5	3542.62		165.5	-3573.47		165.5	3695.24
	165.594	-286.282		165.594	-1038.23		165.594	2589.76		165.594	3555.77		165.594	-3569.2		165.594	3763.62
	165.703	-286.709		165.688	-1034.45		165.703	2593.7		165.703	3568.42		165.703	-3564.92		165.688	3831.01
	165.797	-287.136		165.797	-1031.5		165.797	2597.48		165.797	3580.59		165.797	-3559.17		165.797	3899.06
	165.891	-287.531		165.891	-1027.39		165.891	2600.44		165.906	3591.44		165.891	-3554.4		165.891	3964.15
	166	-287.827		166	-1023.28		166	2603.07		166	3601.95		166	-3547.99		166	4029.9
	166.094	-287.991		166.094	-1019.33		166.094	2605.86		166.094	3612.64		166.094	-3540.93		166.094	4094
	166.203	-288.221		166.188	-1015.39		166.203	2607.34		166.203	3621.35		166.203	-3533.53		166.188	4156.79
	166.297	-288.386		166.297	-1010.62		166.297	2608.99		166.297	3630.06		166.297	-3525.64		166.297	4220.24
	166.391	-288.451		166.391	-1006.18		166.391	2609.97		166.406	3638.12		166.391	-3517.09		166.391	4281.06
	166.5	-288.484		166.5	-1000.92		166.5	2610.47		166.5	3645.51		166.5	-3507.56		166.5	4342.2
	166.594	-288.517		166.594	-996.321		166.594	2610.96		166.594	3651.92		166.594	-3497.7		166.594	4401.38
	166.703	-288.353		166.688	-991.061		166.703	2610.3		166.703	3657.84		166.703	-3487.67		166.688	4458.25
	166.797	-288.287		166.797	-985.966		166.797	2609.15		166.797	3663.43		166.797	-3476.99		166.797	4516.11
	166.891	-288.024		166.891	-980.212		166.891	2608.66		166.906	3667.7		166.891	-3465.64		166.891	4572.65
	167	-287.86		167	-974.46		167	2606.85		167	3671.65		167	-3453.81		167	4627.55
	167.094	-287.597		167.094	-968.543		167.094	2604.22		167.109	3674.94		167.094	-3440.82		167.094	4681.8
	167.203	-287.169		167.188	-962.625		167.203	2601.76		167.203	3677.57		167.203	-3427.84		167.188	4733.41
	167.297	-286.775		167.297	-956.707		167.297	2598.96		167.297	3679.7		167.297	-3414.03		167.297	4785.35
	167.391	-286.38		167.391	-950.297		167.391	2595.84		167.406	3681.18		167.391	-3400.39		167.391	4835.32
	167.5	-285.92		167.5	-943.722		167.5	2591.73		167.5	3681.68		167.5	-3385.43		167.5	4885.94
	167.594	-285.328		167.594	-936.819		167.594	2587.62		167.609	3682		167.594	-3370.15		167.594	4933.94
	167.703	-284.638		167.688	-930.737		167.703	2582.52		167.703	3681.18		167.703	-3354.86		167.688	4980.62
	167.797	-284.046		167.797	-923.669		167.797	2577.59		167.797	3680.2		167.797	-3338.26		167.797	5026.32
	167.891	-283.29		167.891	-916.765		167.891	2571.84		167.906	3678.06		167.891	-3321		167.891	5072.34
	168	-282.6		168	-909.205		168	2565.76		168	3675.26		168	-3303.74		168	5115.08
	168.094	-281.778		168.094	-902.466		168.094	2558.85		168.109	3672.31		168.094	-3285.66		168.094	5158.14
	168.188	-280.89		168.188	-894.74		168.203	2552.61		168.203	3668.53		168.203	-3266.76		168.188	5199.24
	168.297	-279.937		168.297	-886.521		168.297	2544.88		168.297	3664.25		168.297	-3247.36		168.297	5240.33
	168.391	-279.017		168.391	-879.125		168.391	2537.49		168.406	3658.83		168.391	-3228.3		168.391	5279.12
	168.5	-277.997		168.5	-871.399		168.5	2529.43		168.5	3653.4		168.5	-3208.24		168.5	5316.6
	168.594	-276.913		168.594	-863.346		168.594	2521.05		168.609	3647.32		168.594	-3187.2		168.594	5354.73
	168.703	-275.696		168.688	-854.798		168.703	2512.17		168.703	3640.09		168.703	-3166.66		168.688	5389.91
	168.797	-274.579		168.797	-847.072		168.797	2502.47		168.797	3632.86		168.797	-3145.29		168.797	5424.75
	168.891	-273.264		168.891	-838.69		168.891	2492.78		168.906	3624.47		168.891	-3123.26		168.891	5458.94
	169	-272.047		169	-830.143		169	2482.26		169	3616.26		169	-3100.91		169	5489.85
	169.094	-270.634		169.094	-821.431		169.094	2472.23		169.109	3606.39		169.094	-3078.06		169.094	5520.75
	169.203	-269.384		169.188	-813.048		169.203	2461.05		169.203	3596.7		169.203	-3054.06		169.188	5550.99
	169.297	-268.004		169.297	-804.501		169.297	2450.04		169.297	3585.85		169.297	-3030.56		169.297	5580.25
	169.391	-266.36		169.391	-795.625		169.391	2438.37		169.406	3574.83		169.391	-3006.73		169.391	5607.53
	169.5	-264.881		169.5	-787.077		169.5	2426.21		169.5	3563.16		169.5	-2981.58		169.5	5634.82
	169.594	-263.336		169.594	-778.038		169.594	2413.71		169.609	3550.34		169.594	-2956.59		169.594	5659.48
	169.688	-261.659		169.688	-768.997		169.703	2400.73		169.703	3537.85		169.703	-2931.77		169.688	5683.8
	169.797	-259.983		169.797	-760.121		169.797	2388.07		169.797	3524.7		169.797	-2905.8		169.797	5707.47
	169.891	-258.273		169.891	-751.245		169.891	2374.26		169.906	3510.07		169.891	-2879.5		169.891	5729.83
	170	-256.465		170	-742.04		170	2360.79		170	3495.94		170	-2852.71		170	5750.54
	170.094	-254.624		170.094	-733		170.094	2345.99		170.109	3480.48		170.094	-2825.92		170.094	5769.93
	170.203	-252.75		170.188	-723.466		170.203	2331.36		170.203	3465.36		170.203	-2798.8		170.188	5788.02
	170.297	-250.778		170.297	-714.261		170.297	2315.75		170.297	3449.25		170.297	-2771.68		170.297	5806.1
	170.391	-248.805		170.391	-704.893		170.391	2300.96		170.406	3432.16		170.391	-2744.23		170.391	5823.19
	170.5	-246.833		170.5	-696.016		170.5	2284.85		170.5	3415.07		170.5	-2715.96		170.5	5837.98
	170.594	-244.729		170.594	-686.483		170.594	2268.25		170.609	3396.98		170.594	-2687.52		170.594	5852.12
	170.703	-242.658		170.688	-677.114		170.703	2252.3		170.703	3378.74		170.703	-2658.76		170.688	5864.94
	170.797	-240.488		170.797	-667.909		170.797	2235.21		170.797	3359.34		170.797	-2629.83		170.797	5877.76
	170.891	-238.384		170.891	-657.883		170.891	2217.95		170.906	3340.6		170.891	-2601.06		170.891	5888.61
	171	-236.215		171	-648.842		171	2200.69		171	3320.55		171	-2571.97		171	5898.47
	171.094	-233.979		171.094	-639.473		171.094	2182.28		171.109	3299.51		171.094	-2542.71		171.094	5906.69
	171.203	-231.645		171.188	-630.104		171.203	2163.71		171.203	3278.64		171.203	-2513.12		171.188	5914.91
	171.297	-229.41		171.297	-620.899		171.297	2145.3		171.297	3257.43		171.297	-2483.21		171.297	5921.15
	171.391	-226.977		171.391	-611.694		171.391	2126.06		171.406	3234.91		171.391	-2453.62		171.391	5926.41
	171.5	-224.643		171.5	-601.832		171.5	2106.67		171.5	3212.72		171.5	-2423.87		171.5	5931.02
	171.594	-222.243		171.594	-592.463		171.594	2087.27		171.609	3189.38		171.594	-2392.97		171.594	5934.31
	171.703	-219.712		171.688	-583.094		171.703	2066.89		171.703	3165.55		171.688	-2363.38		171.688	5937.26
	171.797	-217.213		171.797	-573.889		171.797	2047		171.797	3141.22		171.797	-2332.65		171.797	5938.58
	171.891	-214.616		171.891	-564.684		171.891	2026.13		171.906	3116.73		171.891	-2301.91		171.891	5939.89
	172	-212.085		172	-555.151		172	2005.25		172	3092.24		172	-2271.83		172	5937.59
	172.094	-209.455		172.094	-545.947		172.094	1983.56		172.109	3066.27		172.094	-2240.93		172.094	5935.95
	172.188	-206.924		172.188	-537.071		172.203	1962.52		172.203	3039.97		172.203	-2210.68		172.188	5933.98
	172.297	-204.36		172.297	-527.537		172.297	1940.65		172.297	3013.67		172.297	-2179.95		172.297	5929.37
	172.391	-201.796		172.391	-518.332		172.391	1918.3		172.406	2986.06		172.391	-2149.38		172.391	5924.44
	172.5	-199.133		172.5	-509.457		172.5	1896.11		172.5	2958.77		172.5	-2118.97		172.5	5919.18
	172.594	-196.536		172.594	-499.759		172.594	1872.6		172.609	2930.83		172.594	-2088.56		172.594	5911.62
	172.688	-194.004		172.688	-490.718		172.703	1849.92		172.703	2902.72		172.703	-2057.33		172.688	5903.73
	172.797	-191.407		172.797	-482.007		172.797	1826.25		172.797	2873.3		172.797	-2027.58		172.797	5894.2
	172.891	-188.777		172.891	-472.637		172.891	1802.42		172.906	2843.87		172.891	-1996.84		172.891	5883.68
	173	-186.147		173	-464.09		173	1778.26		173	2814.12		173	-1966.6		173	5872.83
	173.094	-183.55		173.094	-455.707		173.094	1754.09		173.109	2784.04		173.094	-1936.19		173.094	5861
	173.188	-180.921		173.188	-446.667		173.203	1729.77		173.203	2752.65		173.188	-1905.78		173.188	5849.16
	173.297	-178.291		173.297	-437.627		173.297	1704.45		173.297	2720.92		173.297	-1876.52		173.297	5834.04
	173.391	-175.628		173.391	-429.408		173.391	1679.47		173.406	2689.69		173.391	-1846.11		173.391	5819.24
	173.5	-172.998		173.5	-420.532		173.5	1654.15		173.5	2657.64		173.5	-1816.2		173.5	5803.14
	173.594	-170.302		173.594	-412.149		173.594	1627.86		173.609	2624.6		173.594	-1786.78		173.594	5785.71
	173.703	-167.705		173.688	-404.095		173.703	1602.38		173.703	2591.89		173.703	-1757.52		173.688	5768.95
	173.797	-165.239		173.797	-395.548		173.797	1575.91		173.797	2558.69		173.797	-1727.93		173.797	5748.57
	173.891	-162.544		173.891	-386.836		173.891	1549.45		173.906	2524.34		173.891	-1698.84		173.891	5729.83
	174	-159.947		174	-378.782		174	1522.82		174	2490.31		174	-1670.07		174	5707.8
	174.094	-157.317		174.094	-371.057		174.094	1495.54		174.109	2455.14		174.094	-1640.49		174.094	5686.43
	174.203	-154.753		174.188	-362.838		174.203	1468.25		174.203	2419.63		174.203	-1612.54		174.188	5664.41
	174.297	-152.254		174.297	-354.948		174.297	1440.64		174.297	2383.96		174.297	-1584.44		174.297	5639.42
	174.391	-149.657		174.391	-347.223		174.391	1413.02		174.406	2348.46		174.391	-1555.67		174.391	5615.1
	174.5	-147.192		174.5	-339.168		174.5	1385.24		174.5	2311.97		174.5	-1527.73		174.5	5590.11
	174.594	-144.496		174.594	-331.443		174.594	1356.97		174.609	2274.82		174.594	-1499.29		174.594	5564.14
	174.703	-142.03		174.688	-324.046		174.703	1328.7		174.703	2237.67		174.703	-1472.01		174.688	5536.2
	174.797	-139.499		174.797	-316.486		174.797	1300.59		174.797	2199.87		174.797	-1444.56		174.797	5507.6
	174.891	-136.902		174.891	-309.089		174.891	1271.01		174.906	2161.57		174.891	-1417.44		174.891	5479.32
	175	-134.437		175	-301.528		175	1242.41		175	2123.6		175	-1390.81		175	5448.75
	175.094	-131.905		175.094	-294.46		175.094	1212.49		175.109	2084.81		175.094	-1363.85		175.094	5419.16
	175.203	-129.44		175.188	-287.228		175.203	1183.73		175.203	2045.52		175.203	-1337.39		175.188	5386.95
	175.297	-126.941		175.297	-280.324		175.297	1154.8		175.297	2006.07		175.297	-1311.75		175.297	5354.07
	175.391	-124.377		175.391	-273.091		175.391	1124.72		175.406	1966.46		175.391	-1285.45		175.391	5321.86
	175.5	-121.912		175.5	-266.353		175.5	1094.8		175.5	1926.03		175.5	-1259.81		175.5	5287.34
	175.594	-119.479		175.594	-259.613		175.594	1064.72		175.609	1885.75		175.594	-1234.99		175.594	5252.16
	175.703	-117.013		175.688	-253.696		175.703	1034.48		175.703	1844.83		175.688	-1209.51		175.688	5215.35
	175.797	-114.416		175.797	-246.628		175.797	1004.07		175.797	1803.73		175.797	-1184.52		175.797	5179.18
	175.891	-112.148		175.891	-240.547		175.891	973.988		175.906	1762.8		175.891	-1159.54		175.891	5141.38
	176	-109.584		176	-233.643		176	943.251		176	1721.38		176	-1135.71		176	5101.93
	176.094	-107.283		176.094	-227.397		176.094	912.185		176.109	1679.14		176.094	-1111.54		176.094	5062.48
	176.203	-104.948		176.188	-221.15		176.203	881.612		176.203	1637.22		176.203	-1087.88		176.188	5022.37
	176.297	-102.615		176.297	-215.562		176.297	850.545		176.297	1594.49		176.297	-1064.86		176.297	4980.95
	176.391	-100.313		176.391	-209.151		176.391	819.644		176.406	1552.08		176.391	-1041.19		176.391	4940.19
	176.5	-97.9792		176.5	-203.07		176.5	787.92		176.5	1509.51		176.5	-1018.67		176.5	4896.14
	176.594	-95.6781		176.594	-196.988		176.594	756.525		176.609	1466.12		176.594	-995.827		176.594	4852.08
	176.703	-93.4097		176.688	-191.893		176.703	725.624		176.703	1423.05		176.703	-973.309		176.688	4808.69
	176.797	-91.2729		176.797	-185.811		176.797	693.9		176.797	1379		176.797	-951.612		176.797	4762.99
	176.891	-88.906		176.891	-180.88		176.891	662.177		176.906	1335.28		176.891	-929.915		176.891	4716.64
	177	-86.7363		177	-175.456		177	630.125		177	1291.22		177	-908.383		177	4670.29
	177.094	-84.5009		177.094	-169.538		177.094	598.566		177.109	1247.17		177.094	-886.851		177.094	4622.29
	177.203	-82.2654		177.188	-164.607		177.203	566.184		177.203	1202.63		177.188	-866.468		177.188	4573.97
	177.297	-80.0957		177.297	-159.018		177.297	534.789		177.297	1157.76		177.297	-846.087		177.297	4524.99
	177.391	-78.0576		177.391	-154.088		177.391	502.573		177.406	1113.7		177.391	-825.54		177.391	4475.02
	177.5	-75.8879		177.5	-149.321		177.5	471.014		177.5	1068.99		177.5	-805.816		177.5	4423.73
	177.594	-73.7839		177.594	-143.732		177.594	438.632		177.594	1023.79		177.594	-786.091		177.594	4373.11
	177.703	-71.8115		177.688	-138.801		177.703	406.58		177.703	979.083		177.703	-766.532		177.688	4321.16
	177.797	-69.7733		177.797	-134.198		177.797	374.2		177.797	933.717		177.797	-747.135		177.797	4268.9
	177.891	-67.7351		177.891	-129.432		177.891	342.476		177.906	888.023		177.891	-728.398		177.891	4214.98
	178	-65.7298		178	-124.994		178	310.588		178	842.821		178	-710.153		178	4160.41
	178.094	-63.8231		178.094	-120.063		178.094	278.043		178.109	796.632		178.094	-692.072		178.094	4105.51
	178.203	-61.8835		178.188	-115.789		178.203	246.155		178.203	751.266		178.203	-673.991		178.188	4050.61
	178.297	-59.9111		178.297	-111.022		178.297	214.102		178.297	705.242		178.297	-656.404		178.297	3994.07
	178.391	-58.0701		178.391	-106.585		178.391	181.721		178.406	659.218		178.391	-639.309		178.391	3938.18
	178.5	-56.262		178.5	-102.475		178.5	150.162		178.5	614.016		178.5	-622.215		178.5	3878.35
	178.594	-54.3553		178.594	-98.366		178.594	117.781		178.609	567.663		178.594	-605.448		178.594	3821.15
	178.703	-52.5801		178.688	-94.421		178.703	85.729		178.703	521.804		178.703	-589.34		178.688	3761.97
	178.797	-50.7721		178.797	-90.1475		178.797	54.0055		178.797	475.616		178.797	-573.396		178.797	3701.49
	178.891	-49.0297		178.891	-86.6955		178.891	21.46		178.906	429.757		178.891	-556.795		178.891	3641.98
	179	-47.3203		179	-81.7645		179	-9.113		179	383.897		179	-541.509		179	3581.17
	179.094	-45.5122		179.094	-77.984		179.094	-41.0005		179.109	337.545		179.094	-526.386		179.094	3519.69
	179.203	-43.9014		179.188	-74.368		179.203	-72.724		179.203	291.521		179.203	-510.607		179.188	3458.22
	179.297	-42.1919		179.297	-70.7515		179.297	-103.954		179.297	245.497		179.297	-496.307		179.297	3394.77
	179.391	-40.614		179.391	-67.4645		179.391	-136.335		179.406	199.474		179.391	-481.842		179.391	3332.97
	179.5	-38.9045		179.5	-63.684		179.5	-167.401		179.5	153.45		179.5	-467.377		179.5	3267.88
	179.594	-37.3923		179.594	-59.739		179.594	-198.96		179.609	107.426		179.594	-453.406		179.594	3203.44
	179.703	-35.913		179.688	-56.78		179.703	-230.52		179.703	61.5665		179.703	-439.106		179.688	3139.01
	179.797	-34.3679		179.797	-52.9995		179.797	-261.421		179.797	15.3785		179.797	-426.12		179.797	3072.93
	179.891	-32.7899		179.891	-49.548		179.891	-292.652		179.906	-29.659		179.891	-412.478		179.891	3007.84
	180	-31.3106		180	-46.425		180	-323.718		180	-74.861		180	-399.657		180	2940.78
	180.094	-29.897		180.094	-43.1375		180.094	-355.113		180.109	-121.378		180.094	-387		180.094	2873.71
	180.203	-28.5821		180.188	-40.343		180.203	-385.685		180.203	-166.744		180.203	-374.18		180.188	2806.65
	180.297	-27.1027		180.297	-37.3845		180.297	-416.752		180.297	-211.946		180.297	-361.851		180.297	2738.27
	180.391	-25.722		180.391	-33.9325		180.391	-447.16		180.406	-257.148		180.391	-350.017		180.391	2671.21
	180.5	-24.3742		180.5	-30.974		180.5	-477.404		180.5	-302.349		180.5	-338.511		180.5	2601.19
	180.594	-23.0263		180.594	-28.673		180.594	-508.142		180.609	-347.716		180.594	-326.841		180.594	2533.14
	180.703	-21.8429		180.688	-24.8925		180.703	-538.385		180.703	-392.425		180.703	-315.335		180.688	2463.44
	180.797	-20.6265		180.797	-22.591		180.797	-568.301		180.797	-437.298		180.797	-304.486		180.797	2393.09
	180.891	-19.3116		180.891	-19.797		180.891	-598.38		180.906	-482.5		180.891	-293.803		180.891	2323.4
	181	-18.0624		181	-17.0025		181	-627.474		181	-526.386		181	-283.283		181	2252.39
	181.094	-16.8789		181.094	-14.537		181.094	-657.225		181.109	-571.753		181.094	-272.599		181.094	2181.71
	181.203	-15.794		181.188	-12.236		181.203	-685.99		181.203	-615.475		181.203	-262.901		181.188	2111.03
	181.297	-14.512		181.297	-9.77		181.297	-715.412		181.297	-658.869		181.297	-252.546		181.297	2038.05
	181.391	-13.5257		181.391	-7.3045		181.391	-744.013		181.406	-703.249		181.391	-243.34		181.391	1966.06
	181.5	-12.3423		181.5	-4.5105		181.5	-771.956		181.5	-746.807		181.5	-233.478		181.5	1895.05
	181.594	-11.2903		181.594	-2.538		181.594	-800.556		181.609	-790.201		181.594	-224.438		181.594	1822.4
	181.703	-10.1726		181.688	-0.894		181.703	-828.663		181.703	-833.101		181.703	-214.905		181.688	1749.09
	181.797	-9.1206		181.797	1.5715		181.797	-856.278		181.797	-876.002		181.797	-206.686		181.797	1675.45
	181.891	-8.1015		181.891	3.3795		181.891	-883.891		181.906	-918.903		181.891	-197.975		181.891	1601.48
	182	-7.1153		182	5.6805		182	-910.848		182	-960.981		182	-189.756		182	1528.17
	182.094	-6.0633		182.094	7.653		182.094	-938.134		182.094	-1003.55		182.094	-181.208		182.094	1456.84
	182.203	-5.0771		182.188	9.2965		182.203	-964.762		182.203	-1044.97		182.203	-173.483		182.188	1381.88
	182.297	-4.1895		182.297	11.4335		182.297	-990.732		182.297	-1086.89		182.297	-165.429		182.297	1307.59
	182.391	-3.3676		182.391	12.7485		182.391	-1016.7		182.406	-1127.98		182.391	-157.375		182.391	1233.62
	182.5	-2.3814		182.5	15.3785		182.5	-1042.67		182.5	-1168.91		182.5	-149.814		182.5	1159
	182.594	-1.3952		182.594	17.022		182.594	-1068.32		182.594	-1209.51		182.594	-142.253		182.594	1085.03
	182.703	-0.5076		182.688	18.5015		182.703	-1093.3		182.703	-1249.12		182.703	-134.856		182.688	1010.08
	182.797	0.2485		182.797	19.981		182.797	-1118.12		182.797	-1289.72		182.797	-127.953		182.797	935.781
	182.891	1.2676		182.891	21.9535		182.891	-1142.12		182.906	-1329.01		182.891	-121.213		182.891	860.171
	183	2.0237		183	23.597		183	-1166.12		183	-1368.45		183	-114.474		183	785.875
	183.094	2.8127		183.094	25.405		183.094	-1190.28		183.109	-1406.59		183.094	-107.57		183.094	710.265
	183.203	3.8318		183.188	26.3915		183.203	-1212.63		183.203	-1445.22		183.203	-101.16		183.188	635.969
	183.297	4.5222		183.297	27.8705		183.297	-1236.14		183.297	-1483.18		183.297	-94.75		183.297	560.688
	183.391	5.2783		183.391	29.6785		183.391	-1258.82		183.406	-1520.5		183.391	-88.668		183.391	486.392
	183.5	6.133		183.5	31.487		183.5	-1281.34		183.5	-1557.48		183.5	-82.422		183.5	410.453
	183.594	6.8891		183.594	31.98		183.594	-1303.04		183.609	-1594.3		183.594	-76.998		183.594	335.5
	183.703	7.7109		183.688	33.9525		183.703	-1324.4		183.703	-1629.97		183.703	-71.409		183.688	261.533
	183.797	8.3355		183.797	35.2675		183.797	-1345.61		183.797	-1665.96		183.797	-65.3275		183.797	186.58
	183.891	9.1245		183.891	36.2535		183.891	-1366.15		183.906	-1701.47		183.891	-60.232		183.891	111.627
	184	9.8806		184	37.733		184	-1386.37		184	-1735.66		184	-54.808		184	36.345
	184.094	10.6039		184.094	38.719		184.094	-1406.42		184.109	-1770.01		184.094	-50.3695		184.094	-35.978
	184.188	11.2285		184.188	39.8695		184.203	-1425.98		184.203	-1803.21		184.203	-45.11		184.188	-110.93
	184.297	12.0503		184.297	40.6915		184.297	-1445.54		184.297	-1836.58		184.297	-39.85		184.297	-185.555
	184.391	12.6092		184.391	42.0065		184.391	-1463.95		184.406	-1868.96		184.391	-35.412		184.391	-259.193
	184.5	13.2338		184.5	42.9925		184.5	-1482.2		184.5	-1900.68		184.5	-31.1385		184.5	-333.159
	184.594	13.9241		184.594	43.65		184.594	-1499.95		184.609	-1932.24		184.594	-26.536		184.594	-407.455
	184.703	14.5488		184.688	44.472		184.703	-1517.54		184.703	-1963.64		184.703	-22.591		184.688	-481.093
	184.797	15.1405		184.797	45.294		184.797	-1534.63		184.797	-1994.05		184.797	-18.482		184.797	-554.731
	184.891	15.7651		184.891	46.1155		184.891	-1551.07		184.906	-2023.96		184.891	-15.03		184.891	-628.04
	185	16.2253		185	46.4445		185	-1567.84		185	-2052.89		185	-11.085		185	-700.692
	185.094	16.8828		185.094	47.7595		185.094	-1583.94		185.094	-2081.82		185.094	-7.3045		185.094	-773.672
	185.203	17.3431		185.188	48.2525		185.203	-1599.23		185.203	-2109.93		185.203	-3.524		185.188	-846.652
	185.297	17.869		185.297	48.7455		185.297	-1613.69		185.297	-2137.87		185.297	-1.0585		185.297	-919.962
	185.391	18.3621		185.391	49.403		185.391	-1627.99		185.406	-2164.83		185.391	2.5575		185.391	-990.641
	185.5	18.8224		185.5	49.5675		185.5	-1642.13		185.5	-2190.96		185.5	5.845		185.5	-1062.96
	185.594	19.3484		185.594	50.3895		185.594	-1656.1		185.609	-2217.1		185.594	8.6395		185.594	-1134.3
	185.703	19.8415		185.688	50.718		185.703	-1669.42		185.703	-2241.59		185.703	11.598		185.688	-1204.98
	185.797	20.3017		185.797	51.3755		185.797	-1682.24		185.797	-2266.9		185.797	14.5565		185.797	-1276.97
	185.891	20.7291		185.891	51.3755		185.891	-1694.4		185.906	-2290.9		185.891	17.022		185.891	-1347.32
	186	21.1893		186	52.1975		186	-1706.4		186	-2314.24		186	19.652		186	-1416.36
	186.094	21.6167		186.094	52.526		186.094	-1718.07		186.109	-2337.25		186.094	21.6245		186.094	-1486.38
	186.203	22.0769		186.188	53.1835		186.203	-1729.41		186.203	-2359.28		186.203	24.09		186.188	-1555.42
	186.297	22.5043		186.297	52.855		186.297	-1739.77		186.297	-2381.3		186.297	26.0625		186.297	-1624.12
	186.391	22.9316		186.391	52.855		186.391	-1750.12		186.406	-2402.34		186.391	28.3635		186.391	-1692.17
	186.5	23.2933		186.5	54.0055		186.5	-1760.48		186.5	-2422.72		186.5	30.172		186.5	-1760.22
	186.594	23.6878		186.594	53.677		186.594	-1770.01		186.609	-2442.94		186.594	32.473		186.594	-1827.61
	186.703	24.148		186.688	53.677		186.703	-1779.21		186.703	-2461.84		186.703	33.459		186.688	-1894.02
	186.797	24.411		186.797	54.0055		186.797	-1788.09		186.797	-2480.74		186.797	35.103		186.797	-1960.1
	186.891	24.674		186.891	54.0055		186.891	-1795.98		186.906	-2498.66		186.891	36.582		186.891	-2024.86
	187	25.1013		187	54.17		187	-1804.69		187	-2516.41		187	37.733		187	-2089.95
	187.094	25.2986		187.094	53.841		187.094	-1812.42		187.109	-2533.34		187.094	39.541		187.094	-2154.38
	187.188	25.6931		187.188	53.841		187.203	-1819.49		187.203	-2549.61		187.203	40.363		187.188	-2217.17
	187.297	25.9232		187.297	54.0055		187.297	-1826.72		187.297	-2565.56		187.297	41.5135		187.297	-2281.28
	187.391	26.2191		187.391	53.841		187.391	-1832.8		187.406	-2580.52		187.391	42.335		187.391	-2343.08
	187.5	26.4492		187.5	53.677		187.5	-1839.05		187.5	-2594.98		187.5	43.157		187.5	-2405.87
	187.594	26.745		187.594	52.855		187.594	-1845.13		187.609	-2609.12		187.594	43.979		187.594	-2466.36
	187.703	27.0409		187.688	52.526		187.703	-1849.89		187.703	-2622.43		187.688	44.3075		187.688	-2526.52
	187.797	27.3039		187.797	51.047		187.797	-1855.65		187.797	-2635.42		187.797	45.1295		187.797	-2585.69
	187.891	27.5998		187.891	49.732		187.891	-1860.91		187.906	-2647.74		187.891	44.965		187.891	-2644.53
	188	27.6984		188	48.91		188	-1865.34		188	-2659.25		188	45.4585		188	-2703.05
	188.094	27.9614		188.094	47.924		188.094	-1869.29		188.109	-2670.76		188.094	45.6225		188.094	-2760.58
	188.203	28.1586		188.188	47.4305		188.203	-1872.91		188.203	-2681.44		188.203	45.6225		188.188	-2816.79
	188.297	28.3559		188.297	45.4585		188.297	-1876.36		188.297	-2691.63		188.297	45.4585		188.297	-2872.68
	188.391	28.6189		188.391	43.3215		188.391	-1879.32		188.406	-2701.33		188.391	44.965		188.391	-2927.25
	188.5	28.6846		188.5	40.034		188.5	-1882.44		188.5	-2710.2		188.5	44.801		188.5	-2981.49
	188.594	28.9147		188.594	35.4315		188.594	-1884.58		188.609	-2719.08		188.594	44.1435		188.594	-3034.75
	188.703	29.0134		188.688	29.021		188.703	-1886.22		188.703	-2726.97		188.703	43.65		188.688	-3087.68
	188.797	29.0462		188.797	21.6245		188.797	-1888.03		188.797	-2734.7		188.797	42.9925		188.797	-3138.96
	188.891	29.2106		188.891	12.42		188.891	-1889.84		188.906	-2741.27		188.891	42.171		188.891	-3189.58
	189	29.2435		189	1.9		189	-1891.32		189	-2748.34		189	40.1985		189	-3239.55
	189.094	29.2435		189.094	-9.4415		189.094	-1891.15		189.109	-2754.26		189.094	38.226		189.094	-3287.55
	189.188	29.3092		189.188	-22.427		189.203	-1891.97		189.203	-2759.84		189.203	35.2675		189.188	-3335.87
	189.297	29.2106		189.297	-35.741		189.297	-1892.14		189.297	-2765.1		189.297	31.8155		189.297	-3382.55
	189.391	29.2106		189.391	-50.6985		189.391	-1892.14		189.406	-2769.87		189.391	27.049		189.391	-3428.25
	189.5	29.3092		189.5	-65.8205		189.5	-1891.64		189.5	-2773.98		189.5	21.9535		189.5	-3473.29
	189.594	29.2106		189.594	-82.2575		189.594	-1890.66		189.609	-2777.43		189.594	18.0085		189.594	-3517.67
	189.703	29.112		189.688	-99.681		189.703	-1889.51		189.703	-2780.88		189.703	12.7485		189.688	-3559.42
	189.797	28.9805		189.797	-118.091		189.797	-1887.86		189.797	-2783.68		189.797	5.6805		189.797	-3601.49
	189.891	28.8819		189.891	-136.335		189.891	-1886.22		189.906	-2785.81		189.891	-3.36		189.891	-3643.57
	190	28.6846		190	-155.238		190	-1884.08		190	-2787.29		190	-15.6875		190	-3683.02
	190.094	28.5202		190.094	-173.812		190.094	-1881.95		190.109	-2788.94		190.094	-31.6315		190.094	-3722.47
	190.203	28.323		190.188	-192.55		190.203	-1878.99		190.203	-2789.59		190.188	-52.178		190.188	-3759.62
	190.297	27.9943		190.297	-210.959		190.297	-1876.03		190.297	-2790.42		190.297	-77.8195		190.297	-3797.42
	190.391	27.8956		190.391	-230.191		190.391	-1872.41		190.406	-2790.09		190.391	-108.722		190.391	-3833.26
	190.5	27.6655		190.5	-248.929		190.5	-1868.96		190.5	-2789.76		190.5	-144.061		190.5	-3867.77
	190.594	27.3368		190.594	-267.503		190.594	-1865.02		190.609	-2788.61		190.594	-184.003		190.594	-3902.95
	190.703	26.7779		190.688	-285.584		190.703	-1860.74		190.703	-2786.96		190.703	-226.575		190.688	-3935.49
	190.797	25.9561		190.797	-303.336		190.797	-1855.98		190.797	-2785.32		190.797	-271.448		190.797	-3968.37
	190.891	24.9698		190.891	-320.594		190.891	-1851.21		190.906	-2782.86		190.891	-319.444		190.891	-3999.27
	191	23.5891		191	-337.853		191	-1846.11		191	-2780.39		191	-369.741		191	-4030.17
	191.094	21.5509		191.094	-353.798		191.094	-1841.02		191.109	-2776.45		191.094	-423.82		191.094	-4058.44
	191.188	19.2826		191.188	-369.084		191.203	-1834.77		191.203	-2772.66		191.203	-479.212		191.188	-4086.06
	191.297	16.5869		191.297	-384.206		191.297	-1828.85		191.297	-2769.05		191.297	-537.893		191.297	-4114
	191.391	13.3653		191.391	-398.835		191.391	-1822.44		191.406	-2764.28		191.391	-598.052		191.391	-4141.28
	191.5	9.9464		191.5	-412.313		191.5	-1816.03		191.5	-2759.19		191.5	-658.54		191.5	-4166.27
	191.594	6.1659		191.594	-425.627		191.594	-1809.13		191.609	-2753.93		191.594	-720.508		191.594	-4190.6
	191.688	2.1552		191.688	-437.462		191.703	-1801.4		191.703	-2747.68		191.703	-782.146		191.688	-4213.61
	191.797	-1.9212		191.797	-448.968		191.797	-1793.52		191.797	-2741.76		191.797	-842.799		191.797	-4236.95
	191.891	-6.4249		191.891	-460.145		191.891	-1786.12		191.906	-2735.02		191.891	-904.931		191.891	-4258.32
	192	-11.2574		192	-469.514		192	-1777.9		192	-2727.13		192	-965.255		192	-4279.35
	192.094	-16.3858		192.094	-479.705		192.094	-1769.85		192.109	-2719.57		192.094	-1025.74		192.094	-4298.75
	192.203	-21.5799		192.188	-488.417		192.203	-1760.48		192.203	-2711.35		192.203	-1085.08		192.188	-4317.82
	192.297	-26.9712		192.297	-495.978		192.297	-1751.27		192.297	-2702.97		192.297	-1142.12		192.297	-4336.23
	192.391	-32.3955		192.391	-503.21		192.391	-1741.9		192.406	-2693.77		192.391	-1198.66		192.391	-4352.99
	192.5	-37.7868		192.5	-510.607		192.5	-1732.2		192.5	-2684.73		192.5	-1253.4		192.5	-4370.09
	192.594	-43.211		192.594	-516.688		192.594	-1722.34		192.609	-2674.54		192.594	-1306.16		192.594	-4384.88
	192.703	-48.7339		192.688	-521.62		192.703	-1711.82		192.703	-2663.69		192.703	-1357.28		192.688	-4399.35
	192.797	-54.1581		192.797	-526.88		192.797	-1701.3		192.797	-2653.17		192.797	-1405.44		192.797	-4413.48
	192.891	-59.6152		192.891	-530.989		192.891	-1690.78		192.906	-2641.66		192.891	-1452.78		192.891	-4425.31
	193	-64.8422		193	-535.263		193	-1679.94		193	-2629.83		193	-1497.32		193	-4437.48
	193.094	-70.2007		193.094	-538.385		193.094	-1668.1		193.109	-2617.99		193.094	-1539.89		193.094	-4449.31
	193.203	-75.3948		193.188	-541.344		193.203	-1656.27		193.203	-2605.01		193.203	-1580.49		193.188	-4458.85
	193.297	-80.3587		193.297	-543.481		193.297	-1644.6		193.297	-2592.02		193.297	-1617.47		193.297	-4468.71
	193.391	-85.1255		193.391	-545.453		193.391	-1632.6		193.406	-2578.22		193.391	-1653.8		193.391	-4477.26
	193.5	-89.7936		193.5	-546.439		193.5	-1620.11		193.5	-2564.57		193.5	-1687		193.5	-4485.15
	193.594	-94.2645		193.594	-547.261		193.594	-1607.12		193.609	-2549.61		193.594	-1717.9		193.594	-4492.05
	193.703	-98.5052		193.688	-548.247		193.703	-1594.79		193.703	-2536.14		193.688	-1747		193.688	-4497.64
	193.797	-102.746		193.797	-548.083		193.797	-1581.97		193.797	-2520.19		193.797	-1773.63		193.797	-4503.23
	193.891	-106.658		193.891	-547.426		193.891	-1568.66		193.906	-2504.91		193.891	-1798.12		193.891	-4508.49
	194	-110.34		194	-547.097		194	-1555.18		194	-2488.8		194	-1820.47		194	-4512.76
	194.094	-113.989		194.094	-546.439		194.094	-1541.37		194.109	-2472.85		194.094	-1841.18		194.094	-4516.38
	194.203	-117.243		194.188	-545.289		194.203	-1527.24		194.203	-2456.25		194.203	-1859.59		194.188	-4518.02
	194.297	-120.465		194.297	-543.481		194.297	-1513.76		194.297	-2439.49		194.297	-1876.03		194.297	-4519.34
	194.391	-123.358		194.391	-542.166		194.391	-1499.29		194.406	-2422.23		194.391	-1890.82		194.391	-4520.32
	194.5	-126.152		194.5	-539.371		194.5	-1484.99		194.5	-2404.31		194.5	-1903.31		194.5	-4520.32
	194.594	-128.651		194.594	-537.399		194.594	-1470.2		194.609	-2386.23		194.594	-1914.66		194.594	-4519.99
	194.703	-130.952		194.688	-535.427		194.703	-1455.57		194.703	-2367.82		194.703	-1923.86		194.688	-4517.69
	194.797	-133.155		194.797	-532.303		194.797	-1440.61		194.797	-2349.41		194.797	-1931.75		194.797	-4516.05
	194.891	-135.16		194.891	-529.51		194.891	-1425.49		194.906	-2330.02		194.891	-1937.83		194.891	-4513.09
	195	-136.869		195	-526.222		195	-1411.03		195	-2311.28		195	-1942.93		195	-4507.83
	195.094	-138.546		195.094	-522.606		195.094	-1395.41		195.109	-2291.55		195.094	-1945.89		195.094	-4504.87
	195.203	-140.091		195.188	-518.99		195.203	-1379.8		195.203	-2271.5		195.203	-1947.69		195.188	-4499.61
	195.297	-141.34		195.297	-515.374		195.297	-1364.35		195.297	-2251.78		195.297	-1948.84		195.297	-4494.02
	195.391	-142.392		195.391	-511.922		195.391	-1348.89		195.406	-2231.07		195.391	-1948.02		195.391	-4486.46
	195.5	-143.444		195.5	-507.648		195.5	-1333.12		195.5	-2210.68		195.5	-1945.89		195.5	-4479.89
	195.594	-144.332		195.594	-503.375		195.594	-1317.34		195.609	-2189.32		195.594	-1943.09		195.594	-4472.32
	195.703	-144.956		195.688	-499.265		195.703	-1301.23		195.703	-2168.77		195.703	-1939.15		195.688	-4463.12
	195.797	-145.548		195.797	-494.827		195.797	-1285.61		195.797	-2146.91		195.797	-1933.89		195.797	-4454.24
	195.891	-146.074		195.891	-490.06		195.891	-1269.34		195.906	-2125.54		195.891	-1927.97		195.891	-4443.07
	196	-146.403		196	-485.458		196	-1253.4		196	-2103.52		196	-1921.07		196	-4432.22
	196.094	-146.6		196.094	-481.185		196.094	-1237.12		196.109	-2081.49		196.094	-1913.34		196.094	-4420.38
	196.203	-146.666		196.188	-476.089		196.203	-1221.18		196.203	-2059.63		196.203	-1904.63		196.188	-4407.89
	196.297	-146.666		196.297	-471.651		196.297	-1204.74		196.297	-2036.78		196.297	-1895.1		196.297	-4395.07
	196.391	-146.567		196.391	-466.72		196.391	-1188.63		196.406	-2014.76		196.391	-1885.23		196.391	-4381.59
	196.5	-146.37		196.5	-461.789		196.5	-1172.36		196.5	-1991.42		196.5	-1874.55		196.5	-4366.47
	196.594	-146.107		196.594	-456.858		196.594	-1155.92		196.594	-1968.73		196.594	-1863.04		196.594	-4351.68
	196.703	-145.679		196.688	-452.091		196.703	-1139.82		196.703	-1946.05		196.703	-1851.21		196.688	-4334.91
	196.797	-145.285		196.797	-446.667		196.797	-1123.38		196.797	-1923.04		196.797	-1838.88		196.797	-4318.48
	196.891	-144.759		196.891	-441.736		196.891	-1106.94		196.906	-1899.53		196.891	-1825.73		196.891	-4300.39
	197	-144.101		197	-436.805		197	-1091		197	-1876.85		197	-1812.42		197	-4282.97
	197.094	-143.378		197.094	-431.545		197.094	-1074.4		197.109	-1852.52		197.094	-1797.95		197.094	-4263.58
	197.188	-142.655		197.188	-426.942		197.203	-1058.78		197.203	-1829.18		197.203	-1784.31		197.188	-4245.17
	197.297	-141.866		197.297	-421.683		197.297	-1042.34		197.297	-1805.68		197.297	-1769.68		197.297	-4223.47
	197.391	-141.011		197.391	-416.423		197.391	-1025.58		197.406	-1782.34		197.391	-1754.89		197.391	-4203.09
	197.5	-139.927		197.5	-411.163		197.5	-1009.8		197.5	-1759		197.5	-1739.6		197.5	-4181.39
	197.594	-139.039		197.594	-406.067		197.594	-993.198		197.609	-1735		197.594	-1723.49		197.594	-4159.36
	197.703	-137.921		197.688	-401.958		197.703	-977.254		197.703	-1711.17		197.703	-1708.04		197.688	-4136.02
	197.797	-136.869		197.797	-396.041		197.797	-961.145		197.797	-1687.33		197.797	-1691.93		197.797	-4112.68
	197.891	-135.653		197.891	-391.11		197.891	-945.53		197.906	-1663.83		197.891	-1675.5		197.891	-4088.69
	198	-134.535		198	-386.178		198	-929.751		198	-1640.49		198	-1659.22		198	-4063.37
	198.094	-133.286		198.094	-380.918		198.094	-913.807		198.109	-1616.32		198.094	-1642.46		198.094	-4038.06
	198.203	-132.037		198.188	-376.317		198.203	-898.52		198.203	-1592.49		198.203	-1625.69		198.188	-4012.09
	198.297	-130.722		198.297	-371.221		198.297	-882.248		198.297	-1569.15		198.297	-1608.93		198.297	-3984.48
	198.391	-129.374		198.391	-366.618		198.391	-866.797		198.406	-1545.32		198.391	-1592		198.391	-3957.85
	198.5	-128.026		198.5	-361.688		198.5	-851.346		198.5	-1522.47		198.5	-1574.57		198.5	-3929.58
	198.594	-126.645		198.594	-356.428		198.594	-836.06		198.594	-1498.47		198.594	-1557.81		198.594	-3900.98
	198.703	-125.363		198.688	-351.661		198.703	-821.266		198.703	-1474.97		198.688	-1540.71		198.688	-3871.72
	198.797	-123.95		198.797	-347.551		198.797	-806.309		198.797	-1451.63		198.797	-1523.78		198.797	-3842.13
	198.891	-122.503		198.891	-342.949		198.891	-791.187		198.906	-1428.78		198.891	-1506.85		198.891	-3812.87
	199	-121.024		199	-338.511		199	-775.9		199	-1405.44		199	-1489.6		199	-3781.97
	199.094	-119.676		199.094	-333.909		199.094	-761.764		199.094	-1382.59		199.094	-1472.66		199.094	-3751.4
	199.203	-118.263		199.188	-329.635		199.203	-746.478		199.203	-1359.91		199.203	-1455.73		199.188	-3718.53
	199.297	-116.816		199.297	-325.197		199.297	-732.178		199.297	-1336.9		199.297	-1438.64		199.297	-3685.98
	199.391	-115.37		199.391	-321.581		199.391	-717.878		199.406	-1314.05		199.391	-1421.71		199.391	-3652.78
	199.5	-113.989		199.5	-316.978		199.5	-703.577		199.5	-1291.69		199.5	-1405.44		199.5	-3620.56
	199.594	-112.575		199.594	-312.87		199.594	-689.278		199.609	-1269.34		199.594	-1388.67		199.594	-3586.7
[truncated: 8,101 more rows]
